# Supplementary material for: Defining the filarial N-glycoproteome by glycosite mapping in the human parasitic nematode Brugia malayi
Source: Sci Rep. 2023 May 16;13:7951. doi: 10.1038/s41598-023-34936-9 (PMC10187950; doi:10.1038/s41598-023-34936-9)
Supplement: Supplementary file 2 — Supplementary Tables. [file 41598_2023_34936_MOESM2_ESM.xlsx]

## Sheet: S1 Bm Peptides
S1 Table: Compilation of all peptides identified by LC-MSMS from six samples
Sample	Wormbase ID	Alternate ID	Sequence	Start AA	End AA	Mod. AAs	Mod. Names	Label	XIC per peptide Run 1	XIC per peptide Run 2	XIC per peptide Run 3	[Avg]	[StdDev]	Single peptides1
Female Total	Bm10004	Bm10004 wormpep=BM38372 gene=WBGene00230265 locus=Bma-pcm-1.3 status=Confirmed uniprot=A0A0H5S6Z9 insdc=CRZ24502.1	K.VVGIDHIQALVDDSR.R	122	136				12400000	13100000	12200000	12600000	472000
Mf Total	Bm10004	Bm10004 wormpep=BM38372 gene=WBGene00230265 locus=Bma-pcm-1.3 status=Confirmed uniprot=A0A0H5S6Z9 insdc=CRZ24502.1	K.VVGIDHIQALVDDSR.R	122	136					117000000	150000000	133000000	23300000
Male Total	Bm10004	Bm10004 wormpep=BM38372 gene=WBGene00230265 locus=Bma-pcm-1.3 status=Confirmed uniprot=A0A0H5S6Z9 insdc=CRZ24502.1	R.IILVQGDGR.K	152	160				10500000	8160000	7800000	8820000	1460000
Mf Total	Bm10004	Bm10004 wormpep=BM38372 gene=WBGene00230265 locus=Bma-pcm-1.3 status=Confirmed uniprot=A0A0H5S6Z9 insdc=CRZ24502.1	R.IILVQGDGR.K	152	160				15600000	23000000	26300000	21600000	5440000
Mf Total	Bm10004	Bm10004 wormpep=BM38372 gene=WBGene00230265 locus=Bma-pcm-1.3 status=Confirmed uniprot=A0A0H5S6Z9 insdc=CRZ24502.1	K.EAPYNAIHVGAAAPEIPVQLIEQLAK.G	166	191					23500000	30700000	27100000	5100000
Male Total	Bm10004	Bm10004 wormpep=BM38372 gene=WBGene00230265 locus=Bma-pcm-1.3 status=Confirmed uniprot=A0A0H5S6Z9 insdc=CRZ24502.1	R.MLIPVGPEGGPQR.F	195	207				7910000	7180000	9480000	8190000	1180000
Male Total	Bm10004	Bm10004 wormpep=BM38372 gene=WBGene00230265 locus=Bma-pcm-1.3 status=Confirmed uniprot=A0A0H5S6Z9 insdc=CRZ24502.1	R.FVQVDKDTDGNVTQK.D	208	222			canonical	10700000	12100000	13800000	12200000	1590000
Female Total	Bm10004	Bm10004 wormpep=BM38372 gene=WBGene00230265 locus=Bma-pcm-1.3 status=Confirmed uniprot=A0A0H5S6Z9 insdc=CRZ24502.1	K.DLMGVIYVPLTDQQHQLHN.-	223	241				5070000	3410000	3800000	4090000	868000
Male Total	Bm10004	Bm10004 wormpep=BM38372 gene=WBGene00230265 locus=Bma-pcm-1.3 status=Confirmed uniprot=A0A0H5S6Z9 insdc=CRZ24502.1	K.DLMGVIYVPLTDQQHQLHN.-	223	241				11500000	15400000	10500000	12400000	2590000
Mf Total	Bm10021	Bm10021 wormpep=BM40754 gene=WBGene00230282 status=Partially_confirmed uniprot=A0A0J9XV99 insdc=CDP96559.1	K.LLSCPWHPHQHCHCPPYAH.I	98	116				225000000	284000000	292000000	267000000	36800000
Mf Total	Bm10021	Bm10021 wormpep=BM40754 gene=WBGene00230282 status=Partially_confirmed uniprot=A0A0J9XV99 insdc=CDP96559.1	H.ICYGPYTK.L	117	124					59700000	57500000	58600000	1570000
Mf Total	Bm10021	Bm10021 wormpep=BM40754 gene=WBGene00230282 status=Partially_confirmed uniprot=A0A0J9XV99 insdc=CDP96559.1	K.LVCPK.G	125	129					64900000		64900000	0
Mf Total	Bm10021	Bm10021 wormpep=BM40754 gene=WBGene00230282 status=Partially_confirmed uniprot=A0A0J9XV99 insdc=CDP96559.1	K.GIHnGGEVGSN.L	130	140	N	Deamidated/0.9840		31000000	33000000	38800000	34200000	4030000
Mf Total	Bm10021	Bm10021 wormpep=BM40754 gene=WBGene00230282 status=Partially_confirmed uniprot=A0A0J9XV99 insdc=CDP96559.1	K.GIHnGGEVGSNL.W	130	141	N	Deamidated/0.9840			8550000	14900000	11700000	4520000
Mf Total	Bm10027	Bm10027 wormpep=BM21944 gene=WBGene00230288 status=Partially_confirmed	K.TVITIILSELEK.G	175	186				10700000			10700000	0	*
Mf Total	Bm10058a	Bm10058a wormpep=BM41610 gene=WBGene00230319 locus=Bma-pqn-35 status=Confirmed uniprot=A0A0J9XWQ3 insdc=CDP96719.1	R.SILLSDLLR.L	227	235				11400000			11400000	0	*
Female Fbs1	Bm10063	Bm10063 wormpep=BM46826 gene=WBGene00230324 status=Confirmed uniprot=A0A0I9N5T1 insdc=CTP81341.1	R.APAHYFPnFTEK.Y	127	138	N	Deamidated:18O(1)/2.9883	canonical	28900000	35600000	36400000	33600000	4090000
Mf Fbs1	Bm10063	Bm10063 wormpep=BM46826 gene=WBGene00230324 status=Confirmed uniprot=A0A0I9N5T1 insdc=CTP81341.1	R.APAHYFPnFTEK.Y	127	138	N	Deamidated:18O(1)/2.9883	canonical	113000000	118000000	119000000	117000000	3490000
Female Fbs1	Bm10063	Bm10063 wormpep=BM46826 gene=WBGene00230324 status=Confirmed uniprot=A0A0I9N5T1 insdc=CTP81341.1	R.YINPGnITSK.Q	169	178	N	Deamidated:18O(1)/2.9883	canonical	28800000	33700000	35300000	32600000	3370000
Mf Fbs1	Bm10063	Bm10063 wormpep=BM46826 gene=WBGene00230324 status=Confirmed uniprot=A0A0I9N5T1 insdc=CTP81341.1	R.YINPGnITSK.Q	169	178	N	Deamidated:18O(1)/2.9883	canonical	113000000	122000000		117000000	6140000
Female Fbs1	Bm10063	Bm10063 wormpep=BM46826 gene=WBGene00230324 status=Confirmed uniprot=A0A0I9N5T1 insdc=CTP81341.1	K.VnYSEWSSVDSCEEK.F	335	349	N	Deamidated:18O(1)/2.9883	canonical	2000000	2440000	2900000	2450000	448000
Mf Fbs1	Bm10063	Bm10063 wormpep=BM46826 gene=WBGene00230324 status=Confirmed uniprot=A0A0I9N5T1 insdc=CTP81341.1	K.VnYSEWSSVDSCEEK.F	335	349	N	Deamidated:18O(1)/2.9883	canonical	23900000	33800000	42500000	33400000	9320000
Mf Total	Bm1007	Bm1007 wormpep=BM47096 gene=WBGene00221268 status=Partially_confirmed uniprot=A0A0I9N973 insdc=CTP81680.1	D.KEHEDSK.C	56	62					214000000		214000000	0
Mf Total	Bm1007	Bm1007 wormpep=BM47096 gene=WBGene00221268 status=Partially_confirmed uniprot=A0A0I9N973 insdc=CTP81680.1	R.TINEVAETSLQSAAVEGEDLTSEGSR.K	76	101				21300000	22500000	16700000	20200000	3020000
Male Total	Bm10070	Bm10070 wormpep=BM42829 gene=WBGene00230331 status=Confirmed uniprot=A0A0I9N850 insdc=CTP81345.1	R.WEMINIGGLDESEANR.Q	82	97					5370000	6900000	6130000	1080000
Male Total	Bm10070	Bm10070 wormpep=BM42829 gene=WBGene00230331 status=Confirmed uniprot=A0A0I9N850 insdc=CTP81345.1	R.HISNAEMQQNR.R	259	269					81300000	80800000	81100000	363000
Male Total	Bm10070	Bm10070 wormpep=BM42829 gene=WBGene00230331 status=Confirmed uniprot=A0A0I9N850 insdc=CTP81345.1	R.ETTGDVDESTK.Y	365	375				1230000		1300000	1270000	48300
Mf Total	Bm10097	Bm10097 wormpep=BM40081 gene=WBGene00230358 status=Confirmed uniprot=A0A0I9R314 insdc=CTP81362.1	K.IISTFFGHSEYINELAVQSEHVFLSSSEDGSVR.L	159	191						18200000	18200000	0	*
Mf Fbs1	Bm10105	Bm10105 wormpep=BM20334 gene=WBGene00230366 status=Confirmed uniprot=A0A0K0IM31 insdc=CDP96949.1	R.EDCYnGCAK.S	63	71	N	Deamidated:18O(1)/2.9883			7280000	8180000	7730000	638000
Male Total	Bm10122	Bm10122 wormpep=BM28967 gene=WBGene00230383 status=Confirmed uniprot=A0A0K0IM51 insdc=CDQ03783.1	R.IMDDDAR.I	22	28				2560000	1590000	3010000	2380000	726000
Male Total	Bm10122	Bm10122 wormpep=BM28967 gene=WBGene00230383 status=Confirmed uniprot=A0A0K0IM51 insdc=CDQ03783.1	R.ImDDDAR.I	22	28	M	Oxidation/15.9949			1480000	1140000	1310000	240000
Mf Total	Bm10134	Bm10134 wormpep=BM18727 gene=WBGene00230395 status=Confirmed uniprot=A0A0H5S7N7 insdc=CRZ24626.1 product="api5-prov protein, putative"	M.sNATIDDIYDACER.L	2	15	NTerm	Acetyl/42.0106	canonical	25800000			25800000	0
Mf Total	Bm10134	Bm10134 wormpep=BM18727 gene=WBGene00230395 status=Confirmed uniprot=A0A0H5S7N7 insdc=CRZ24626.1 product="api5-prov protein, putative"	R.YWQDFTDLR.N	52	60				161000000	174000000	184000000	173000000	11100000
Mf Total	Bm10134	Bm10134 wormpep=BM18727 gene=WBGene00230395 status=Confirmed uniprot=A0A0H5S7N7 insdc=CRZ24626.1 product="api5-prov protein, putative"	R.NVAFY.S	61	65				55600000			55600000	0
Mf Total	Bm10134	Bm10134 wormpep=BM18727 gene=WBGene00230395 status=Confirmed uniprot=A0A0H5S7N7 insdc=CRZ24626.1 product="api5-prov protein, putative"	R.NVAFYSLVSLLEDR.D	61	74				14800000			14800000	0
Mf Total	Bm10134	Bm10134 wormpep=BM18727 gene=WBGene00230395 status=Confirmed uniprot=A0A0H5S7N7 insdc=CRZ24626.1 product="api5-prov protein, putative"	Y.SLVSLLEDR.D	66	74				121000000	197000000	178000000	165000000	39200000
Mf Total	Bm10134	Bm10134 wormpep=BM18727 gene=WBGene00230395 status=Confirmed uniprot=A0A0H5S7N7 insdc=CRZ24626.1 product="api5-prov protein, putative"	K.DVLSAIFVNVVK.S	133	144						119000000	119000000	0
Mf Total	Bm10134	Bm10134 wormpep=BM18727 gene=WBGene00230395 status=Confirmed uniprot=A0A0H5S7N7 insdc=CRZ24626.1 product="api5-prov protein, putative"	R.DIPVNLMNEDLMISIEHHIR.E	164	183				49200000	53100000	68200000	56800000	10000000
Mf Total	Bm10134	Bm10134 wormpep=BM18727 gene=WBGene00230395 status=Confirmed uniprot=A0A0H5S7N7 insdc=CRZ24626.1 product="api5-prov protein, putative"	R.DIPVNLMnEDLMISIEHHIR.E	164	183	N	Deamidated/0.9840			5180000		5180000	0
Mf Total	Bm10134	Bm10134 wormpep=BM18727 gene=WBGene00230395 status=Confirmed uniprot=A0A0H5S7N7 insdc=CRZ24626.1 product="api5-prov protein, putative"	K.IVVDQIQIDEPFPANDPQR.F	219	237				115000000	154000000	193000000	154000000	39100000
Mf Total	Bm10134	Bm10134 wormpep=BM18727 gene=WBGene00230395 status=Confirmed uniprot=A0A0H5S7N7 insdc=CRZ24626.1 product="api5-prov protein, putative"	R.GSELVNFMISK.G	258	268				77600000	94100000	74600000	82100000	10500000
Mf Total	Bm10134	Bm10134 wormpep=BM18727 gene=WBGene00230395 status=Confirmed uniprot=A0A0H5S7N7 insdc=CRZ24626.1 product="api5-prov protein, putative"	K.GIPVLEEVDAALR.I	269	281				120000000	147000000	164000000	144000000	22400000
Mf Total	Bm10134	Bm10134 wormpep=BM18727 gene=WBGene00230395 status=Confirmed uniprot=A0A0H5S7N7 insdc=CRZ24626.1 product="api5-prov protein, putative"	R.ILVELAPF.S	287	294						10500000	10500000	0
Mf Total	Bm10134	Bm10134 wormpep=BM18727 gene=WBGene00230395 status=Confirmed uniprot=A0A0H5S7N7 insdc=CRZ24626.1 product="api5-prov protein, putative"	K.LIPPLPSER.S	313	321				308000000	315000000	225000000	283000000	50000000
Mf Total	Bm10134	Bm10134 wormpep=BM18727 gene=WBGene00230395 status=Confirmed uniprot=A0A0H5S7N7 insdc=CRZ24626.1 product="api5-prov protein, putative"	R.LSELETTSLAF.A	339	349					23600000	34400000	29000000	7650000
Mf Total	Bm10134	Bm10134 wormpep=BM18727 gene=WBGene00230395 status=Confirmed uniprot=A0A0H5S7N7 insdc=CRZ24626.1 product="api5-prov protein, putative"	K.TAFDYTLEHSK.D	358	368				32600000	54600000	34000000	40400000	12300000
Mf Total	Bm10134	Bm10134 wormpep=BM18727 gene=WBGene00230395 status=Confirmed uniprot=A0A0H5S7N7 insdc=CRZ24626.1 product="api5-prov protein, putative"	Y.IISANSELQK.M	388	397					28400000	22300000	25400000	4310000
Mf Total	Bm10134	Bm10134 wormpep=BM18727 gene=WBGene00230395 status=Confirmed uniprot=A0A0H5S7N7 insdc=CRZ24626.1 product="api5-prov protein, putative"	R.DYESEVGTEQK.R	454	464					28300000		28300000	0
Mf Total	Bm10143	Bm10143 wormpep=BM41687 gene=WBGene00230404 status=Confirmed uniprot=A0A0J9XW84 insdc=CDP97076.1	K.LITNAPIDAEQHIIGNVNEIISR.E	17	39						48500000	48500000	0
Male Total	Bm10143	Bm10143 wormpep=BM41687 gene=WBGene00230404 status=Confirmed uniprot=A0A0J9XW84 insdc=CDP97076.1	K.IAIIQHDPETLEISGR.I	233	248				2430000		3910000	3170000	1050000
Mf Total	Bm10143	Bm10143 wormpep=BM41687 gene=WBGene00230404 status=Confirmed uniprot=A0A0J9XW84 insdc=CDP97076.1	K.IAIIQHDPETLEISGR.I	233	248					30500000		30500000	0
Female Total	Bm10153	Bm10153 wormpep=BM05325 gene=WBGene00230414 status=Confirmed uniprot=A0A0H5BRY2 insdc=CDP97097.2 product="Platelet-activating factor acetylhydrolase IB gamma subunit, putative"	R.INESLENVLK.G	132	141			canonical	6880000	9640000	9910000	8810000	1680000
Female Total	Bm10155	Bm10155 wormpep=BM02627 gene=WBGene00230416 locus=Bma-rho-1.1 status=Confirmed uniprot=A0A0K0IM87 insdc=CDP97106.1 product="RAS-like GTP-binding protein RhoA, putative"	K.LVIVGDGACGK.T	8	18				14400000			14400000	0
Male Total	Bm10155	Bm10155 wormpep=BM02627 gene=WBGene00230416 locus=Bma-rho-1.1 status=Confirmed uniprot=A0A0K0IM87 insdc=CDP97106.1 product="RAS-like GTP-binding protein RhoA, putative"	K.LVIVGDGACGK.T	8	18				13500000			13500000	0
Mf Total	Bm10155	Bm10155 wormpep=BM02627 gene=WBGene00230416 locus=Bma-rho-1.1 status=Confirmed uniprot=A0A0K0IM87 insdc=CDP97106.1 product="RAS-like GTP-binding protein RhoA, putative"	K.LVIVGDGACGK.T	8	18				465000000			465000000	0
Mf Total	Bm10155	Bm10155 wormpep=BM02627 gene=WBGene00230416 locus=Bma-rho-1.1 status=Confirmed uniprot=A0A0K0IM87 insdc=CDP97106.1 product="RAS-like GTP-binding protein RhoA, putative"	K.TCLLIVF.S	19	25				41700000			41700000	0
Female Total	Bm10155	Bm10155 wormpep=BM02627 gene=WBGene00230416 locus=Bma-rho-1.1 status=Confirmed uniprot=A0A0K0IM87 insdc=CDP97106.1 product="RAS-like GTP-binding protein RhoA, putative"	K.DQFPDVYVPTVFENYVADIEVDGK.Q	28	51				21300000			21300000	0
Mf Total	Bm10155	Bm10155 wormpep=BM02627 gene=WBGene00230416 locus=Bma-rho-1.1 status=Confirmed uniprot=A0A0K0IM87 insdc=CDP97106.1 product="RAS-like GTP-binding protein RhoA, putative"	K.DQFPDVYVPTVFENYVADIEVDGK.Q	28	51				291000000			291000000	0
Female Total	Bm10155	Bm10155 wormpep=BM02627 gene=WBGene00230416 locus=Bma-rho-1.1 status=Confirmed uniprot=A0A0K0IM87 insdc=CDP97106.1 product="RAS-like GTP-binding protein RhoA, putative"	K.QVELALWDTAGQEDYDR.L	52	68				16700000			16700000	0
Mf Total	Bm10155	Bm10155 wormpep=BM02627 gene=WBGene00230416 locus=Bma-rho-1.1 status=Confirmed uniprot=A0A0K0IM87 insdc=CDP97106.1 product="RAS-like GTP-binding protein RhoA, putative"	K.QVELALWDTAGQEDYDR.L	52	68				308000000			308000000	0
Mf Total	Bm10155	Bm10155 wormpep=BM02627 gene=WBGene00230416 locus=Bma-rho-1.1 status=Confirmed uniprot=A0A0K0IM87 insdc=CDP97106.1 product="RAS-like GTP-binding protein RhoA, putative"	K.qVELALWDTAGQEDYDR.L	52	68	Q	Gln->pyro-Glu/-17.0265		18600000			18600000	0
Mf Total	Bm10155	Bm10155 wormpep=BM02627 gene=WBGene00230416 locus=Bma-rho-1.1 status=Confirmed uniprot=A0A0K0IM87 insdc=CDP97106.1 product="RAS-like GTP-binding protein RhoA, putative"	L.ALWDTAGQEDYDR.L	56	68				58700000			58700000	0
Female Total	Bm10155	Bm10155 wormpep=BM02627 gene=WBGene00230416 locus=Bma-rho-1.1 status=Confirmed uniprot=A0A0K0IM87 insdc=CDP97106.1 product="RAS-like GTP-binding protein RhoA, putative"	F.SIDSPDSLENIPEK.W	85	98				14900000			14900000	0
Mf Total	Bm10155	Bm10155 wormpep=BM02627 gene=WBGene00230416 locus=Bma-rho-1.1 status=Confirmed uniprot=A0A0K0IM87 insdc=CDP97106.1 product="RAS-like GTP-binding protein RhoA, putative"	F.SIDSPDSLENIPEK.W	85	98				626000000			626000000	0
Female Total	Bm10155	Bm10155 wormpep=BM02627 gene=WBGene00230416 locus=Bma-rho-1.1 status=Confirmed uniprot=A0A0K0IM87 insdc=CDP97106.1 product="RAS-like GTP-binding protein RhoA, putative"	R.HFCPNVPIILVGNK.K	105	118				6210000			6210000	0
Mf Total	Bm10155	Bm10155 wormpep=BM02627 gene=WBGene00230416 locus=Bma-rho-1.1 status=Confirmed uniprot=A0A0K0IM87 insdc=CDP97106.1 product="RAS-like GTP-binding protein RhoA, putative"	R.HFCPNVPIILVGNK.K	105	118				295000000			295000000	0
Female Total	Bm10155	Bm10155 wormpep=BM02627 gene=WBGene00230416 locus=Bma-rho-1.1 status=Confirmed uniprot=A0A0K0IM87 insdc=CDP97106.1 product="RAS-like GTP-binding protein RhoA, putative"	N.VPIILVGNK.K	110	118				12300000			12300000	0
Mf Total	Bm10155	Bm10155 wormpep=BM02627 gene=WBGene00230416 locus=Bma-rho-1.1 status=Confirmed uniprot=A0A0K0IM87 insdc=CDP97106.1 product="RAS-like GTP-binding protein RhoA, putative"	N.VPIILVGNK.K	110	118				326000000			326000000	0
Male Total	Bm10155	Bm10155 wormpep=BM02627 gene=WBGene00230416 locus=Bma-rho-1.1 status=Confirmed uniprot=A0A0K0IM87 insdc=CDP97106.1 product="RAS-like GTP-binding protein RhoA, putative"	K.MKQEPVRPEQGR.A	134	145				5310000			5310000	0
Mf Total	Bm10155	Bm10155 wormpep=BM02627 gene=WBGene00230416 locus=Bma-rho-1.1 status=Confirmed uniprot=A0A0K0IM87 insdc=CDP97106.1 product="RAS-like GTP-binding protein RhoA, putative"	K.QEPVRPEQGR.A	136	145				66100000			66100000	0
Female Total	Bm10155	Bm10155 wormpep=BM02627 gene=WBGene00230416 locus=Bma-rho-1.1 status=Confirmed uniprot=A0A0K0IM87 insdc=CDP97106.1 product="RAS-like GTP-binding protein RhoA, putative"	R.AIAEQIGAF.A	146	154				11300000			11300000	0
Mf Total	Bm10155	Bm10155 wormpep=BM02627 gene=WBGene00230416 locus=Bma-rho-1.1 status=Confirmed uniprot=A0A0K0IM87 insdc=CDP97106.1 product="RAS-like GTP-binding protein RhoA, putative"	R.AIAEQIGAF.A	146	154				98000000			98000000	0
Female Total	Bm10155	Bm10155 wormpep=BM02627 gene=WBGene00230416 locus=Bma-rho-1.1 status=Confirmed uniprot=A0A0K0IM87 insdc=CDP97106.1 product="RAS-like GTP-binding protein RhoA, putative"	R.EVFEK.A	169	173				2840000			2840000	0
Mf Total	Bm10155	Bm10155 wormpep=BM02627 gene=WBGene00230416 locus=Bma-rho-1.1 status=Confirmed uniprot=A0A0K0IM87 insdc=CDP97106.1 product="RAS-like GTP-binding protein RhoA, putative"	R.EVFEK.A	169	173				19500000			19500000	0
Female Total	Bm10155	Bm10155 wormpep=BM02627 gene=WBGene00230416 locus=Bma-rho-1.1 status=Confirmed uniprot=A0A0K0IM87 insdc=CDP97106.1 product="RAS-like GTP-binding protein RhoA, putative"	K.ATQAALQQK.K	174	182				13400000			13400000	0
Mf Total	Bm10155	Bm10155 wormpep=BM02627 gene=WBGene00230416 locus=Bma-rho-1.1 status=Confirmed uniprot=A0A0K0IM87 insdc=CDP97106.1 product="RAS-like GTP-binding protein RhoA, putative"	K.ATQAALQQK.K	174	182				257000000			257000000	0
Mf Total	Bm10156	Bm10156 wormpep=BM28930 gene=WBGene00230417 status=Confirmed uniprot=A0A0K0IM88 insdc=CDP97112.1	F.SAEQNEPITNFK.H	58	69				99400000	118000000	135000000	117000000	17700000
Mf Total	Bm10156	Bm10156 wormpep=BM28930 gene=WBGene00230417 status=Confirmed uniprot=A0A0K0IM88 insdc=CDP97112.1	K.IEIVIDR.S	104	110				68800000	40800000	44300000	51300000	15200000
Mf Total	Bm10156	Bm10156 wormpep=BM28930 gene=WBGene00230417 status=Confirmed uniprot=A0A0K0IM88 insdc=CDP97112.1	K.NAPFTWATMK.D	114	123				106000000	117000000		111000000	7910000
Mf Total	Bm10156	Bm10156 wormpep=BM28930 gene=WBGene00230417 status=Confirmed uniprot=A0A0K0IM88 insdc=CDP97112.1	K.DRDHDYVAFGFEPK.P	124	137				122000000	136000000	119000000	126000000	9320000
Female Total	Bm10156	Bm10156 wormpep=BM28930 gene=WBGene00230417 status=Confirmed uniprot=A0A0K0IM88 insdc=CDP97112.1	R.LDLMETLQEEMIEEAR.R	143	158				3340000			3340000	0
Mf Total	Bm10156	Bm10156 wormpep=BM28930 gene=WBGene00230417 status=Confirmed uniprot=A0A0K0IM88 insdc=CDP97112.1	R.LDLMETLQEEMIEEAR.R	143	158					562000000		562000000	0
Mf Fbs1	Bm10177a	Bm10177a wormpep=BM41210 gene=WBGene00230438 locus=Bma-daf-4 status=Partially_confirmed uniprot=A0A0J9Y783 insdc=CDQ03802.1 product="Conserved hypothetical protein, putative"	K.KHGIEGLNYNLDnK.S	68	81	N	Deamidated:18O(1)/2.9883	canonical	4520000	5920000	4500000	4980000	811000
Female Fbs1	Bm10177a	Bm10177a wormpep=BM41210 gene=WBGene00230438 locus=Bma-daf-4 status=Partially_confirmed uniprot=A0A0J9Y783 insdc=CDQ03802.1 product="Conserved hypothetical protein, putative"	K.HGIEGLNYNLDnK.S	69	81	N	Deamidated:18O(1)/2.9883	canonical		4700000	2710000	3700000	1410000
Mf Fbs1	Bm10177a	Bm10177a wormpep=BM41210 gene=WBGene00230438 locus=Bma-daf-4 status=Partially_confirmed uniprot=A0A0J9Y783 insdc=CDQ03802.1 product="Conserved hypothetical protein, putative"	K.HGIEGLNYNLDnK.S	69	81	N	Deamidated:18O(1)/2.9883	canonical	31900000	25100000	21800000	26200000	5150000
Mf Fbs1	Bm10177a	Bm10177a wormpep=BM41210 gene=WBGene00230438 locus=Bma-daf-4 status=Partially_confirmed uniprot=A0A0J9Y783 insdc=CDQ03802.1 product="Conserved hypothetical protein, putative"	C.mAALVnNSLTR.Q	121	131	M,N	Oxidation/15.9949; Deamidated:18O(1)/2.9883	canonical	2080000	2420000	2100000	2200000	190000
Mf Fbs1	Bm10177a	Bm10177a wormpep=BM41210 gene=WBGene00230438 locus=Bma-daf-4 status=Partially_confirmed uniprot=A0A0J9Y783 insdc=CDQ03802.1 product="Conserved hypothetical protein, putative"	C.MAALVnNSLTR.Q	121	131	N	Deamidated:18O(1)/2.9883	canonical	27300000	34000000	27900000	29700000	3720000
Mf Fbs1	Bm10177a	Bm10177a wormpep=BM41210 gene=WBGene00230438 locus=Bma-daf-4 status=Partially_confirmed uniprot=A0A0J9Y783 insdc=CDQ03802.1 product="Conserved hypothetical protein, putative"	M.AALVnNSLTR.Q	122	131	N	Deamidated:18O(1)/2.9883	canonical		7040000	6280000	6660000	533000
Female Fbs1	Bm10178	Bm10178 wormpep=BM40209 gene=WBGene00230439 status=Partially_confirmed uniprot=A0A0J9Y781 insdc=CDQ03813.1 product="Cuticle collagen sqt-1, putative"	R.DMISMnITHR.Q	57	66	N	Deamidated:18O(1)/2.9883	canonical		1620000		1620000	0
Mf Fbs1	Bm10178	Bm10178 wormpep=BM40209 gene=WBGene00230439 status=Partially_confirmed uniprot=A0A0J9Y781 insdc=CDQ03813.1 product="Cuticle collagen sqt-1, putative"	R.DMISMnITHR.Q	57	66	N	Deamidated:18O(1)/2.9883	canonical	18100000	21900000	21500000	20500000	2070000
Mf Total	Bm10178	Bm10178 wormpep=BM40209 gene=WBGene00230439 status=Partially_confirmed uniprot=A0A0J9Y781 insdc=CDQ03813.1 product="Cuticle collagen sqt-1, putative"	K.SPDVIDQSLR.K	76	85				110000000	114000000		112000000	3430000
Mf Total	Bm10178	Bm10178 wormpep=BM40209 gene=WBGene00230439 status=Partially_confirmed uniprot=A0A0J9Y781 insdc=CDQ03813.1 product="Cuticle collagen sqt-1, putative"	K.DVYGQLQQYETC.F	168	179				23900000		25400000	24600000	1030000
Male Total	Bm10179	Bm10179 wormpep=BM03175 gene=WBGene00230440 status=Confirmed uniprot=A0A0J9YAX8 insdc=CDQ05537.1	M.tKEENDELMMESDDKDEVIR.S	2	21	NTerm	Acetyl/42.0106			4810000		4810000	0
Mf Total	Bm10179	Bm10179 wormpep=BM03175 gene=WBGene00230440 status=Confirmed uniprot=A0A0J9YAX8 insdc=CDQ05537.1	K.GVGEELFK.R	107	114					52100000	52900000	52500000	495000
Female Total	Bm10179	Bm10179 wormpep=BM03175 gene=WBGene00230440 status=Confirmed uniprot=A0A0J9YAX8 insdc=CDQ05537.1	R.ASWMIDIIK.V	148	156				3630000	3970000	3390000	3670000	291000
Female Total	Bm10179	Bm10179 wormpep=BM03175 gene=WBGene00230440 status=Confirmed uniprot=A0A0J9YAX8 insdc=CDQ05537.1	K.LIVDDIQLTIK.D	165	175				4320000	4200000	5340000	4620000	627000
Male Total	Bm10179	Bm10179 wormpep=BM03175 gene=WBGene00230440 status=Confirmed uniprot=A0A0J9YAX8 insdc=CDQ05537.1	K.LIVDDIQLTIK.D	165	175				6790000		4840000	5820000	1380000
Female Total	Bm10179	Bm10179 wormpep=BM03175 gene=WBGene00230440 status=Confirmed uniprot=A0A0J9YAX8 insdc=CDQ05537.1	R.LLSIVGYPQFGPIYCDSNDGFK.L	231	252				2750000	2610000	2870000	2740000	129000
Mf Total	Bm10179	Bm10179 wormpep=BM03175 gene=WBGene00230440 status=Confirmed uniprot=A0A0J9YAX8 insdc=CDQ05537.1	R.LLSIVGYPQFGPIYCDSNDGFK.L	231	252				70600000	79000000	150000000	99800000	43500000
Mf Total	Bm10179	Bm10179 wormpep=BM03175 gene=WBGene00230440 status=Confirmed uniprot=A0A0J9YAX8 insdc=CDQ05537.1	K.TTTVQQILHNIADFELK.E	281	297				52300000		16700000	34500000	25200000
Female Total	Bm10179	Bm10179 wormpep=BM03175 gene=WBGene00230440 status=Confirmed uniprot=A0A0J9YAX8 insdc=CDQ05537.1	K.EQLTPQFTQQIPDHDIDK.I	298	315				6120000	7250000	7110000	6830000	617000
Mf Total	Bm10179	Bm10179 wormpep=BM03175 gene=WBGene00230440 status=Confirmed uniprot=A0A0J9YAX8 insdc=CDQ05537.1	K.EQLTPQFTQQIPDHDIDK.I	298	315				88000000	115000000	113000000	105000000	15000000
Male Fbs1	Bm10185b	Bm10185b wormpep=BM43954 gene=WBGene00230446 status=Partially_confirmed	M.lLLLLLL.L	2	8	NTerm	Acetyl/42.0106				221000000	221000000	0
Male Fbs1	Bm10185b	Bm10185b wormpep=BM43954 gene=WBGene00230446 status=Partially_confirmed	M.lLLLLLLL.L	2	9	NTerm	Acetyl/42.0106			67300000	125000000	96100000	40800000
Mf Total	Bm10189	Bm10189 wormpep=BM02497 gene=WBGene00230450 locus=Bma-dpy-3 status=Confirmed uniprot=A0A0J9Y7Q7 insdc=CDQ03814.1 product="Nematode cuticle collagen N-terminal domain containing protein"	R.HFTSNDESK.L	86	94				21500000		35100000	28300000	9650000
Mf Total	Bm10190	Bm10190 wormpep=BM02571 gene=WBGene00230451 status=Confirmed uniprot=A0A0K0IMC7 insdc=CDQ03823.1	K.GAQIGAALGSLAAN.L	72	85				65200000	70700000	81600000	72500000	8370000
Male Total	Bm10202	Bm10202 wormpep=BM37498 gene=WBGene00230463 status=Partially_confirmed	S.LPSVYDESEEPYIDKEAQFYISSSQDNELKR.S	24	54					2990000	3040000	3010000	31800
Male Total	Bm10202	Bm10202 wormpep=BM37498 gene=WBGene00230463 status=Partially_confirmed	S.LPSVYDESEEPYIDKEAqFYISSSQDNELKR.S	24	54	Q	Deamidated/0.9840		481000			481000	0
Male Total	Bm10202	Bm10202 wormpep=BM37498 gene=WBGene00230463 status=Partially_confirmed	K.ECMVYGHHLSPYDIQQTVFDSTDK.T	300	323				2980000	3200000	3640000	3270000	336000
Female Total	Bm10214	Bm10214 wormpep=BM24491 gene=WBGene00230475 status=Partially_confirmed uniprot=A0A0K0IMF5 insdc=CDQ04943.1	R.LLEEPEEQK.Q	49	57					4400000	4760000	4580000	255000
Female Total	Bm10214	Bm10214 wormpep=BM24491 gene=WBGene00230475 status=Partially_confirmed uniprot=A0A0K0IMF5 insdc=CDQ04943.1	K.TASAISADEK.V	248	257					4380000	1820000	3100000	1810000
Female Total	Bm10216	Bm10216 wormpep=BM04454 gene=WBGene00230477 status=Partially_confirmed uniprot=A0A0J9Y9S2 insdc=CDQ04945.1	R.EAIASSQER.S	220	228				2240000			2240000	0	*
Male Total	Bm10221	Bm10221 wormpep=BM34900 gene=WBGene00230482 status=Confirmed uniprot=A0A0H5S8I5 insdc=CRZ24699.1 product="Pyruvate kinase, muscle isozyme, putative"	K.CDLPAVSDKDTK.D	195	206				8510000	10200000	9750000	9470000	859000
Male Total	Bm10221	Bm10221 wormpep=BM34900 gene=WBGene00230482 status=Confirmed uniprot=A0A0H5S8I5 insdc=CRZ24699.1 product="Pyruvate kinase, muscle isozyme, putative"	R.AEGSDVANAVLDGSDCVMLSGETAK.G	322	346					2880000	3220000	3050000	240000
Male Total	Bm10221	Bm10221 wormpep=BM34900 gene=WBGene00230482 status=Confirmed uniprot=A0A0H5S8I5 insdc=CRZ24699.1 product="Pyruvate kinase, muscle isozyme, putative"	R.GVHPTLYTEPK.N	447	457				18400000		26500000	22500000	5770000
Male Total	Bm10227	Bm10227 wormpep=BM41923 gene=WBGene00230488 locus=Bma-hxk-1.3 status=Confirmed uniprot=A0A0J9XXK8 insdc=CDP97222.1 product="conserved hypothetical protein"	K.FMLSDDNLMK.V	30	39				9210000		27200000	18200000	12700000
Male Total	Bm10227	Bm10227 wormpep=BM41923 gene=WBGene00230488 locus=Bma-hxk-1.3 status=Confirmed uniprot=A0A0J9XXK8 insdc=CDP97222.1 product="conserved hypothetical protein"	K.MLPSFVR.A	61	67						10300000	10300000	0
Male Total	Bm10227	Bm10227 wormpep=BM41923 gene=WBGene00230488 locus=Bma-hxk-1.3 status=Confirmed uniprot=A0A0J9XXK8 insdc=CDP97222.1 product="conserved hypothetical protein"	K.MLFDGDYEAISKPNCFPTK.F	321	339				31200000			31200000	0
Male Total	Bm10242	Bm10242 wormpep=BM03969 gene=WBGene00230503 status=Partially_confirmed uniprot=A0A0I9N5Z0 insdc=CTP81411.1	K.ADDSLMIVNEQKPLQPADSAER.S	234	255					5390000	9590000	7490000	2970000
Female Fbs1	Bm10246	Bm10246 wormpep=BM00760 gene=WBGene00230507 locus=Bma-heh-1 status=Confirmed uniprot=A0A0K0IML0 insdc=CTP81414.1 product="ML domain containing protein"	K.SVFnITNVEVnGCVGSSQR.H	33	51	N,N	Deamidated:18O(1)/2.9883; Deamidated/0.9840	canonical,NXT	12900000	15900000	17700000	15500000	2410000
Male Fbs1	Bm10246	Bm10246 wormpep=BM00760 gene=WBGene00230507 locus=Bma-heh-1 status=Confirmed uniprot=A0A0K0IML0 insdc=CTP81414.1 product="ML domain containing protein"	K.SVFnITNVEVnGCVGSSQR.H	33	51	N,N	Deamidated:18O(1)/2.9883; Deamidated/0.9840	canonical		4930000		4930000	0
Mf Fbs1	Bm10246	Bm10246 wormpep=BM00760 gene=WBGene00230507 locus=Bma-heh-1 status=Confirmed uniprot=A0A0K0IML0 insdc=CTP81414.1 product="ML domain containing protein"	K.SVFnITNVEVnGCVGSSQR.H	33	51	N,N	Deamidated:18O(1)/2.9883; Deamidated/0.9840	canonical	99100000	96000000	76600000	90600000	12200000
Female Total	Bm10246	Bm10246 wormpep=BM00760 gene=WBGene00230507 locus=Bma-heh-1 status=Confirmed uniprot=A0A0K0IML0 insdc=CTP81414.1 product="ML domain containing protein"	R.IEFVPTR.T	65	71					7060000	6810000	6940000	177000
Male Total	Bm10246	Bm10246 wormpep=BM00760 gene=WBGene00230507 locus=Bma-heh-1 status=Confirmed uniprot=A0A0K0IML0 insdc=CTP81414.1 product="ML domain containing protein"	R.IEFVPTR.T	65	71						7500000	7500000	0
Mf Total	Bm10246	Bm10246 wormpep=BM00760 gene=WBGene00230507 locus=Bma-heh-1 status=Confirmed uniprot=A0A0K0IML0 insdc=CTP81414.1 product="ML domain containing protein"	R.IEFVPTR.T	65	71				69200000			69200000	0
Female Total	Bm10246	Bm10246 wormpep=BM00760 gene=WBGene00230507 locus=Bma-heh-1 status=Confirmed uniprot=A0A0K0IML0 insdc=CTP81414.1 product="ML domain containing protein"	R.TTETLETAVR.A	72	81				8330000	15300000		11800000	4950000
Mf Total	Bm10246	Bm10246 wormpep=BM00760 gene=WBGene00230507 locus=Bma-heh-1 status=Confirmed uniprot=A0A0K0IML0 insdc=CTP81414.1 product="ML domain containing protein"	R.TTETLETAVR.A	72	81				61700000			61700000	0
Female Fbs1	Bm10246	Bm10246 wormpep=BM00760 gene=WBGene00230507 locus=Bma-heh-1 status=Confirmed uniprot=A0A0K0IML0 insdc=CTP81414.1 product="ML domain containing protein"	R.GGnLTCPLEEGK.T	102	113	N	Deamidated:18O(1)/2.9883	canonical	69400000	78900000	87300000	78500000	8960000
Mf Fbs1	Bm10246	Bm10246 wormpep=BM00760 gene=WBGene00230507 locus=Bma-heh-1 status=Confirmed uniprot=A0A0K0IML0 insdc=CTP81414.1 product="ML domain containing protein"	R.GGnLTCPLEEGK.T	102	113	N	Deamidated/0.9840	canonical	8490000	8350000	6980000	7940000	837000
Mf Fbs1	Bm10246	Bm10246 wormpep=BM00760 gene=WBGene00230507 locus=Bma-heh-1 status=Confirmed uniprot=A0A0K0IML0 insdc=CTP81414.1 product="ML domain containing protein"	R.GGnLTCPLEEGK.T	102	113	N	Deamidated:18O(1)/2.9883	canonical	314000000	296000000	262000000	291000000	26400000
Female Total	Bm10246	Bm10246 wormpep=BM00760 gene=WBGene00230507 locus=Bma-heh-1 status=Confirmed uniprot=A0A0K0IML0 insdc=CTP81414.1 product="ML domain containing protein"	K.SNDGALNDANK.R	143	153				3810000		3960000	3880000	105000
Mf Total	Bm10246	Bm10246 wormpep=BM00760 gene=WBGene00230507 locus=Bma-heh-1 status=Confirmed uniprot=A0A0K0IML0 insdc=CTP81414.1 product="ML domain containing protein"	K.SNDGALNDANK.R	143	153					121000000		121000000	0
Male Total	Bm10246	Bm10246 wormpep=BM00760 gene=WBGene00230507 locus=Bma-heh-1 status=Confirmed uniprot=A0A0K0IML0 insdc=CTP81414.1 product="ML domain containing protein"	R.EICIIFLAK.I	155	163				5500000	4980000	7900000	6130000	1560000
Female Total	Bm10252	Bm10252 wormpep=BM03178 gene=WBGene00230513 status=Confirmed uniprot=A0A0K0IML6 insdc=CTP81419.1	M.AVAPSNAPEVK.N	134	144				14100000	12200000	13400000	13200000	948000
Male Total	Bm10252	Bm10252 wormpep=BM03178 gene=WBGene00230513 status=Confirmed uniprot=A0A0K0IML6 insdc=CTP81419.1	M.AVAPSNAPEVK.N	134	144				16200000		14000000	15100000	1550000
Female Total	Bm10252	Bm10252 wormpep=BM03178 gene=WBGene00230513 status=Confirmed uniprot=A0A0K0IML6 insdc=CTP81419.1	K.NPSAP.V	145	149				5910000	7190000		6550000	906000
Male Total	Bm10259a	Bm10259a wormpep=BM39088 gene=WBGene00230520 status=Partially_confirmed uniprot=A0A0I9N5Z9 insdc=CTP81421.1	R.SEEEIQEIQALPDIHSYSPVSDWK.L	728	751				2580000	3230000	5010000	3610000	1260000
Male Total	Bm10259a	Bm10259a wormpep=BM39088 gene=WBGene00230520 status=Partially_confirmed uniprot=A0A0I9N5Z9 insdc=CTP81421.1	R.SHHFDSPVSSEYIMHR.Q	779	794				6290000	3830000	5180000	5100000	1230000
Female Fbs1	Bm10265	Bm10265 wormpep=BM40682 gene=WBGene00230526 status=Confirmed uniprot=A0A0I9N8E7 insdc=CTP81425.1	R.AGSMQSTLTnETIR.E	26	39	N	Deamidated:18O(1)/2.9883	canonical	5660000	3220000	6040000	4970000	1530000
Mf Fbs1	Bm10265	Bm10265 wormpep=BM40682 gene=WBGene00230526 status=Confirmed uniprot=A0A0I9N8E7 insdc=CTP81425.1	R.AGSMQSTLTnETIR.E	26	39	N	Deamidated:18O(1)/2.9883	canonical	25400000	23900000	18200000	22500000	3780000
Mf Fbs1	Bm10265	Bm10265 wormpep=BM40682 gene=WBGene00230526 status=Confirmed uniprot=A0A0I9N8E7 insdc=CTP81425.1	Q.STLTnETIR.E	31	39	N	Deamidated:18O(1)/2.9883	canonical	4300000			4300000	0
Female Fbs1	Bm10265	Bm10265 wormpep=BM40682 gene=WBGene00230526 status=Confirmed uniprot=A0A0I9N8E7 insdc=CTP81425.1	K.IInLTGEKLEEAESK.I	121	135	N	Deamidated:18O(1)/2.9883	canonical	5010000	3810000	4390000	4400000	601000
Male Fbs1	Bm10265	Bm10265 wormpep=BM40682 gene=WBGene00230526 status=Confirmed uniprot=A0A0I9N8E7 insdc=CTP81425.1	K.IInLTGEKLEEAESK.I	121	135	N	Deamidated:18O(1)/2.9883	canonical			6170000	6170000	0
Mf Fbs1	Bm10265	Bm10265 wormpep=BM40682 gene=WBGene00230526 status=Confirmed uniprot=A0A0I9N8E7 insdc=CTP81425.1	K.IInLTGEK.L	121	128	N	Deamidated:18O(1)/2.9883	canonical	21000000	22100000	18900000	20700000	1620000
Mf Fbs1	Bm10265	Bm10265 wormpep=BM40682 gene=WBGene00230526 status=Confirmed uniprot=A0A0I9N8E7 insdc=CTP81425.1	K.IInLTGEKLEEAESK.I	121	135	N	Deamidated:18O(1)/2.9883	canonical	44900000	48600000	57000000	50100000	6180000
Mf Total	Bm10265	Bm10265 wormpep=BM40682 gene=WBGene00230526 status=Confirmed uniprot=A0A0I9N8E7 insdc=CTP81425.1	K.IITNPTLQPIQK.V	136	147				40100000	36300000	38800000	38400000	1940000
Mf Fbs1	Bm10265	Bm10265 wormpep=BM40682 gene=WBGene00230526 status=Confirmed uniprot=A0A0I9N8E7 insdc=CTP81425.1	R.AVGELCnCTVESGVSGLK.N	203	220	N	Deamidated:18O(1)/2.9883	canonical	54600000	53100000	64200000	57300000	6020000
Mf Fbs1	Bm10265	Bm10265 wormpep=BM40682 gene=WBGene00230526 status=Confirmed uniprot=A0A0I9N8E7 insdc=CTP81425.1	R.AVGELCnCTVeSGVSGLK.N	203	220	N,E	Deamidated:18O(1)/2.9883; Amidated/-0.9840	canonical		33100000		33100000	0
Mf Total	Bm10273a	Bm10273a wormpep=BM37502 gene=WBGene00230534 locus=Bma-mics-1 status=Partially_confirmed product="PDZ domain"	R.SSSVIDDVPVTPK.R	391	403				537000000	538000000	650000000	575000000	64900000
Mf Total	Bm10274	Bm10274 wormpep=BM26588 gene=WBGene00230535 status=Confirmed uniprot=A0A0K0IMP2 insdc=CRZ24730.1	R.LHTEIMNLLQQAIAEETGK.-	211	229				28300000	37900000	41900000	36000000	7020000
Mf Total	Bm10277	Bm10277 wormpep=BM49119 gene=WBGene00230538 status=Partially_confirmed uniprot=A0A0H5S820 insdc=CRZ24731.1	K.WQMSSVVDK.V	12	20					129000000		129000000	0
Mf Total	Bm10277	Bm10277 wormpep=BM49119 gene=WBGene00230538 status=Partially_confirmed uniprot=A0A0H5S820 insdc=CRZ24731.1	K.TIQAASEGEAFDTLPDCDILGISNR.F	28	52						101000000	101000000	0
Mf Total	Bm10277	Bm10277 wormpep=BM49119 gene=WBGene00230538 status=Partially_confirmed uniprot=A0A0H5S820 insdc=CRZ24731.1	K.ILPSDELKPSASR.F	57	69				67100000	68800000	78900000	71600000	6380000
Mf Total	Bm10277	Bm10277 wormpep=BM49119 gene=WBGene00230538 status=Partially_confirmed uniprot=A0A0H5S820 insdc=CRZ24731.1	K.CQSFSQR.Y	140	146				23900000			23900000	0
Mf Total	Bm10285	Bm10285 wormpep=BM42104 gene=WBGene00230546 locus=Bma-ncbp-1.1 status=Confirmed uniprot=A0A0J9XWZ9 insdc=CDP97472.1 product="ncbp1-prov protein-like"	K.SIHEQEEYLDCLWAQIMK.L	276	293				31500000			31500000	0
Mf Total	Bm10285	Bm10285 wormpep=BM42104 gene=WBGene00230546 locus=Bma-ncbp-1.1 status=Confirmed uniprot=A0A0J9XWZ9 insdc=CDP97472.1 product="ncbp1-prov protein-like"	K.SIHEqEEYLDCLWAQIMK.L	276	293	Q	Deamidated/0.9840			5430000		5430000	0
Mf Total	Bm10285	Bm10285 wormpep=BM42104 gene=WBGene00230546 locus=Bma-ncbp-1.1 status=Confirmed uniprot=A0A0J9XWZ9 insdc=CDP97472.1 product="ncbp1-prov protein-like"	R.FLVEEELR.W	368	375				91600000	74100000	82400000	82700000	8760000
Mf Total	Bm10285	Bm10285 wormpep=BM42104 gene=WBGene00230546 locus=Bma-ncbp-1.1 status=Confirmed uniprot=A0A0J9XWZ9 insdc=CDP97472.1 product="ncbp1-prov protein-like"	R.LTEFLPAAFEK.M	519	529				97800000	240000000	265000000	201000000	90100000
Mf Total	Bm10285	Bm10285 wormpep=BM42104 gene=WBGene00230546 locus=Bma-ncbp-1.1 status=Confirmed uniprot=A0A0J9XWZ9 insdc=CDP97472.1 product="ncbp1-prov protein-like"	R.DFAIVLEK.A	550	557						73800000	73800000	0
Female Total	Bm10298	Bm10298 wormpep=BM39527 gene=WBGene00230559 locus=Bma-obr-2 status=Confirmed uniprot=A0A0J9XXT1 insdc=CDP97507.1	R.ISVPVVF.N	55	61				3390000			3390000	0	*
Male Total	Bm10312b	Bm10312b wormpep=BM05900 gene=WBGene00230573 locus=Bma-fars-1 status=Confirmed product="phenylalanyl (f) trna synthetase protein 1, isoform b, putative"	K.HQHFETFEYATAAK.E	103	116				6200000	6330000	7760000	6760000	866000
Mf Total	Bm10312b	Bm10312b wormpep=BM05900 gene=WBGene00230573 locus=Bma-fars-1 status=Confirmed product="phenylalanyl (f) trna synthetase protein 1, isoform b, putative"	K.SLEAVEGLVETEER.I	128	141				41700000	59100000	60700000	53800000	10500000
Mf Total	Bm10312b	Bm10312b wormpep=BM05900 gene=WBGene00230573 locus=Bma-fars-1 status=Confirmed product="phenylalanyl (f) trna synthetase protein 1, isoform b, putative"	R.YVESSFWNFDALFQPQQHPAR.D	335	355					37800000		37800000	0
Mf Total	Bm10312b	Bm10312b wormpep=BM05900 gene=WBGene00230573 locus=Bma-fars-1 status=Confirmed product="phenylalanyl (f) trna synthetase protein 1, isoform b, putative"	R.DAHDTFFLSDPEK.S	356	368					71300000	56300000	63800000	10600000
Mf Total	Bm10312b	Bm10312b wormpep=BM05900 gene=WBGene00230573 locus=Bma-fars-1 status=Confirmed product="phenylalanyl (f) trna synthetase protein 1, isoform b, putative"	R.NETLDATHLAEFHQVEGVIAER.N	442	463			canonical	34400000	45300000	53200000	44300000	9420000
Mf Total	Bm10312b	Bm10312b wormpep=BM05900 gene=WBGene00230573 locus=Bma-fars-1 status=Confirmed product="phenylalanyl (f) trna synthetase protein 1, isoform b, putative"	R.FKPTYNPYTEPSMEIFAFHDGLGK.W	488	511				32100000		41200000	36600000	6420000
Male Total	Bm10315	Bm10315 wormpep=BM49109 gene=WBGene00230576 status=Partially_confirmed uniprot=A0A0H5S879 insdc=CRZ24791.1	K.HETIANNILDSDGNIIPQTSnGR.K	39	61	N	Deamidated/0.9840			2400000	4720000	3560000	1640000
Female Fbs1	Bm10315	Bm10315 wormpep=BM49109 gene=WBGene00230576 status=Partially_confirmed uniprot=A0A0H5S879 insdc=CRZ24791.1	K.CIHHAnNETAIYTEEAACNVNDK.L	133	155	N	Deamidated:18O(1)/2.9883	canonical	9310000	8260000		8790000	744000
Mf Fbs1	Bm10315	Bm10315 wormpep=BM49109 gene=WBGene00230576 status=Partially_confirmed uniprot=A0A0H5S879 insdc=CRZ24791.1	K.CIHHAnNETAIYTEEAACNVNDK.L	133	155	N	Deamidated:18O(1)/2.9883	canonical	13300000		14200000	13700000	668000
Mf Fbs1	Bm10315	Bm10315 wormpep=BM49109 gene=WBGene00230576 status=Partially_confirmed uniprot=A0A0H5S879 insdc=CRZ24791.1	K.CIHHANnETAIYTEEAACNVNDK.L	133	155	N	Deamidated:18O(1)/2.9883	canonical	13300000	13100000		13200000	122000
Male Fbs1	Bm10315	Bm10315 wormpep=BM49109 gene=WBGene00230576 status=Partially_confirmed uniprot=A0A0H5S879 insdc=CRZ24791.1	K.LDSVSETnDTIHHCEDNNNNIQYYTTAIGCVK.Y	196	227	N	Deamidated:18O(1)/2.9883	canonical	3930000			3930000	0
Male Fbs1	Bm10315	Bm10315 wormpep=BM49109 gene=WBGene00230576 status=Partially_confirmed uniprot=A0A0H5S879 insdc=CRZ24791.1	K.LDSVSETNDTIHHCEDnnNNIQYYTTAIGCVK.Y	196	227	N,N	Deamidated/0.9840; Deamidated:18O(1)/2.9883	canonical			1010000	1010000	0
Male Total	Bm10315	Bm10315 wormpep=BM49109 gene=WBGene00230576 status=Partially_confirmed uniprot=A0A0H5S879 insdc=CRZ24791.1	K.LDSVSETnDTIHHCEDNNNNIQYYTTAIGCVK.Y	196	227	N	Deamidated:18O(1)/2.9883	canonical			4990000	4990000	0
Male Total	Bm10315	Bm10315 wormpep=BM49109 gene=WBGene00230576 status=Partially_confirmed uniprot=A0A0H5S879 insdc=CRZ24791.1	K.LDSVSETNDTIHHCEDnNNNIQYYTTAIGCVK.Y	196	227	N	Deamidated:18O(1)/2.9883	canonical	3870000			3870000	0
Mf Fbs1	Bm10315	Bm10315 wormpep=BM49109 gene=WBGene00230576 status=Partially_confirmed uniprot=A0A0H5S879 insdc=CRZ24791.1	K.LDSVSETNDTIHHCEDNNnNIQYY.T	196	219	N	Deamidated:18O(1)/2.9883	canonical			5920000	5920000	0
Female Fbs1	Bm10315	Bm10315 wormpep=BM49109 gene=WBGene00230576 status=Partially_confirmed uniprot=A0A0H5S879 insdc=CRZ24791.1	C.GLnGTPSCEISQR.Q	296	308	N	Deamidated:18O(1)/2.9883	canonical	1640000	1520000		1580000	83300
Mf Fbs1	Bm10315	Bm10315 wormpep=BM49109 gene=WBGene00230576 status=Partially_confirmed uniprot=A0A0H5S879 insdc=CRZ24791.1	C.GLnGTPSCEISQR.Q	296	308	N	Deamidated:18O(1)/2.9883	canonical	3040000	3950000	3780000	3590000	481000
Mf Total	Bm10327	Bm10327 wormpep=BM27996 gene=WBGene00230588 status=Confirmed uniprot=A0A0K0IMV8 insdc=CDP97598.1 product="RNA and export factor binding protein 2, putative"	M.sVNDLIGLSLDEIIAR.G	2	17	NTerm	Acetyl/42.0106		57000000			57000000	0
Mf Total	Bm10327	Bm10327 wormpep=BM27996 gene=WBGene00230588 status=Confirmed uniprot=A0A0K0IMV8 insdc=CDP97598.1 product="RNA and export factor binding protein 2, putative"	N.ISNLGPMVTTTDLQELFAQHPYEDVAVQYEPDGSPSGTAVVIFK.R	74	117						29100000	29100000	0
Female Total	Bm10327	Bm10327 wormpep=BM27996 gene=WBGene00230588 status=Confirmed uniprot=A0A0K0IMV8 insdc=CDP97598.1 product="RNA and export factor binding protein 2, putative"	K.RFEDGMK.L	118	124						3570000	3570000	0
Mf Total	Bm10327	Bm10327 wormpep=BM27996 gene=WBGene00230588 status=Confirmed uniprot=A0A0K0IMV8 insdc=CDP97598.1 product="RNA and export factor binding protein 2, putative"	K.RFEDGMK.L	118	124					15700000	18100000	16900000	1690000
Female Total	Bm10327	Bm10327 wormpep=BM27996 gene=WBGene00230588 status=Confirmed uniprot=A0A0K0IMV8 insdc=CDP97598.1 product="RNA and export factor binding protein 2, putative"	K.VMDLF.V	138	142					5540000	5480000	5510000	41400
Mf Total	Bm10327	Bm10327 wormpep=BM27996 gene=WBGene00230588 status=Confirmed uniprot=A0A0K0IMV8 insdc=CDP97598.1 product="RNA and export factor binding protein 2, putative"	K.VMDLF.V	138	142				97900000	126000000	145000000	123000000	23500000
Mf Total	Bm10327	Bm10327 wormpep=BM27996 gene=WBGene00230588 status=Confirmed uniprot=A0A0K0IMV8 insdc=CDP97598.1 product="RNA and export factor binding protein 2, putative"	K.VMDLFVLTK.N	138	146				42700000	99700000	111000000	84400000	36500000
Mf Total	Bm10327	Bm10327 wormpep=BM27996 gene=WBGene00230588 status=Confirmed uniprot=A0A0K0IMV8 insdc=CDP97598.1 product="RNA and export factor binding protein 2, putative"	R.GVSQGR.V	152	157						21800000	21800000	0
Female Total	Bm10327	Bm10327 wormpep=BM27996 gene=WBGene00230588 status=Confirmed uniprot=A0A0K0IMV8 insdc=CDP97598.1 product="RNA and export factor binding protein 2, putative"	R.FGSNNLSMK.R	169	177			canonical	5730000			5730000	0
Mf Total	Bm10327	Bm10327 wormpep=BM27996 gene=WBGene00230588 status=Confirmed uniprot=A0A0K0IMV8 insdc=CDP97598.1 product="RNA and export factor binding protein 2, putative"	R.FGSNNLSMK.R	169	177			canonical	28800000	61500000	55400000	48600000	17400000
Mf Total	Bm10327	Bm10327 wormpep=BM27996 gene=WBGene00230588 status=Confirmed uniprot=A0A0K0IMV8 insdc=CDP97598.1 product="RNA and export factor binding protein 2, putative"	R.TGGFGR.L	180	185				20600000			20600000	0
Female Total	Bm10327	Bm10327 wormpep=BM27996 gene=WBGene00230588 status=Confirmed uniprot=A0A0K0IMV8 insdc=CDP97598.1 product="RNA and export factor binding protein 2, putative"	R.KPQVTSEELDR.E	192	202				17500000	14800000	15300000	15900000	1420000
Mf Total	Bm10327	Bm10327 wormpep=BM27996 gene=WBGene00230588 status=Confirmed uniprot=A0A0K0IMV8 insdc=CDP97598.1 product="RNA and export factor binding protein 2, putative"	R.KPQVTSEELDR.E	192	202					36500000	40300000	38400000	2680000
Female Total	Bm10329	Bm10329 wormpep=BM16816 gene=WBGene00230590 status=Partially_confirmed uniprot=A0A0K0IMW1 insdc=CRZ24823.1	R.TIEQPGQVLR.Q	155	164				12000000			12000000	0
Female Fbs1	Bm10329	Bm10329 wormpep=BM16816 gene=WBGene00230590 status=Partially_confirmed uniprot=A0A0K0IMW1 insdc=CRZ24823.1	R.InACPVGLPSVHAVTECDnVTDTTATR.C	235	261	N,N	Deamidated/0.9840; Deamidated:18O(1)/2.9883	canonical,NXT		5390000	6160000	5780000	545000
Female Fbs1	Bm10329	Bm10329 wormpep=BM16816 gene=WBGene00230590 status=Partially_confirmed uniprot=A0A0K0IMW1 insdc=CRZ24823.1	R.INACPVGLPSVHAVTECDnVTDTTATR.C	235	261	N	Deamidated:18O(1)/2.9883	canonical,NXT		34000000		34000000	0
Male Fbs1	Bm10329	Bm10329 wormpep=BM16816 gene=WBGene00230590 status=Partially_confirmed uniprot=A0A0K0IMW1 insdc=CRZ24823.1	R.INACPVGLPSVHAVTECDnVTDTTATR.C	235	261	N	Deamidated:18O(1)/2.9883	canonical			2760000	2760000	0
Female Fbs1	Bm10329	Bm10329 wormpep=BM16816 gene=WBGene00230590 status=Partially_confirmed uniprot=A0A0K0IMW1 insdc=CRZ24823.1	I.NACPVGLPSVHAVTECDNVTDTTATR.C	236	261			canonical,NXT		14000000	14500000	14300000	338000
Female Fbs1	Bm10329	Bm10329 wormpep=BM16816 gene=WBGene00230590 status=Partially_confirmed uniprot=A0A0K0IMW1 insdc=CRZ24823.1	H.AVTECDnVTDTTATR.C	247	261	N	Deamidated:18O(1)/2.9883	canonical	32400000	19200000	21500000	24400000	7030000
Female Total	Bm10329	Bm10329 wormpep=BM16816 gene=WBGene00230590 status=Partially_confirmed uniprot=A0A0K0IMW1 insdc=CRZ24823.1	R.CITVEEAR.R	262	269				5510000			5510000	0
Mf Fbs1	Bm10351	Bm10351 wormpep=BM43393 gene=WBGene00230612 status=Partially_confirmed uniprot=A0A0J9XY11 insdc=CDP97718.1	R.nGTANAEYVK.E	129	138	N	Deamidated:18O(1)/2.9883	canonical	15900000	16200000	20800000	17600000	2740000
Male Total	Bm10358	Bm10358 wormpep=BM04879 gene=WBGene00230619 status=Confirmed uniprot=A0A0J9XY23 insdc=CDP97749.1	K.CNDITTR.R	23	29					2420000		2420000	0
Female Fbs1	Bm10358	Bm10358 wormpep=BM04879 gene=WBGene00230619 status=Confirmed uniprot=A0A0J9XY23 insdc=CDP97749.1	K.CKnHTAVDIAWK.N	53	64	N	Deamidated:18O(1)/2.9883	canonical	3050000			3050000	0
Female Fbs1	Bm10358	Bm10358 wormpep=BM04879 gene=WBGene00230619 status=Confirmed uniprot=A0A0J9XY23 insdc=CDP97749.1	K.nHTAVDIAWK.N	55	64	N	Deamidated:18O(1)/2.9883	canonical	17300000			17300000	0
Male Total	Bm10358	Bm10358 wormpep=BM04879 gene=WBGene00230619 status=Confirmed uniprot=A0A0J9XY23 insdc=CDP97749.1	K.NFEQINENYFTALDSCK.E	65	81					5660000	7240000	6450000	1120000
Female Total	Bm10358	Bm10358 wormpep=BM04879 gene=WBGene00230619 status=Confirmed uniprot=A0A0J9XY23 insdc=CDP97749.1	R.SCKPDTLYDR.D	170	179				4110000	4650000	5130000	4630000	508000
Male Total	Bm10358	Bm10358 wormpep=BM04879 gene=WBGene00230619 status=Confirmed uniprot=A0A0J9XY23 insdc=CDP97749.1	R.SCKPDTLYDR.D	170	179					5940000	6530000	6230000	419000
Male Total	Bm10358	Bm10358 wormpep=BM04879 gene=WBGene00230619 status=Confirmed uniprot=A0A0J9XY23 insdc=CDP97749.1	R.SCKPDTLYDRDK.I	170	181				5920000	5060000	6550000	5840000	748000
Mf Total	Bm10359	Bm10359 wormpep=BM39410 gene=WBGene00230620 locus=Bma-rsp-5 status=Confirmed uniprot=A0A0J9XY87 insdc=CDP97751.2 product="Hypothetical RNA-binding protein T28D9.2 in chromosome II, putative"	R.ITEILLK.N	29	35				159000000	201000000	224000000	194000000	33000000
Female Total	Bm10359	Bm10359 wormpep=BM39410 gene=WBGene00230620 locus=Bma-rsp-5 status=Confirmed uniprot=A0A0J9XY87 insdc=CDP97751.2 product="Hypothetical RNA-binding protein T28D9.2 in chromosome II, putative"	K.nGYAFVEFSDR.R	36	46	N	Deamidated/0.9840		3530000	3490000	3910000	3640000	227000
Mf Total	Bm10359	Bm10359 wormpep=BM39410 gene=WBGene00230620 locus=Bma-rsp-5 status=Confirmed uniprot=A0A0J9XY87 insdc=CDP97751.2 product="Hypothetical RNA-binding protein T28D9.2 in chromosome II, putative"	K.nGYAFVEFSDR.R	36	46	N	Deamidated/0.9840		58300000	65200000	64000000	62500000	3670000
Mf Total	Bm10359	Bm10359 wormpep=BM39410 gene=WBGene00230620 locus=Bma-rsp-5 status=Confirmed uniprot=A0A0J9XY87 insdc=CDP97751.2 product="Hypothetical RNA-binding protein T28D9.2 in chromosome II, putative"	Y.AFVEFSDR.R	39	46					39000000	50600000	44800000	8190000
Female Total	Bm10359	Bm10359 wormpep=BM39410 gene=WBGene00230620 locus=Bma-rsp-5 status=Confirmed uniprot=A0A0J9XY87 insdc=CDP97751.2 product="Hypothetical RNA-binding protein T28D9.2 in chromosome II, putative"	R.DAEDAVHDLnGR.S	48	59	N	Deamidated/0.9840		7660000	7140000	7670000	7490000	307000
Mf Total	Bm10359	Bm10359 wormpep=BM39410 gene=WBGene00230620 locus=Bma-rsp-5 status=Confirmed uniprot=A0A0J9XY87 insdc=CDP97751.2 product="Hypothetical RNA-binding protein T28D9.2 in chromosome II, putative"	R.DAEDAVHDLnGR.S	48	59	N	Deamidated/0.9840			41500000	48000000	44700000	4590000
Mf Total	Bm10359	Bm10359 wormpep=BM39410 gene=WBGene00230620 locus=Bma-rsp-5 status=Confirmed uniprot=A0A0J9XY87 insdc=CDP97751.2 product="Hypothetical RNA-binding protein T28D9.2 in chromosome II, putative"	R.VIVQN.A	66	70				80000000			80000000	0
Mf Total	Bm10359	Bm10359 wormpep=BM39410 gene=WBGene00230620 locus=Bma-rsp-5 status=Confirmed uniprot=A0A0J9XY87 insdc=CDP97751.2 product="Hypothetical RNA-binding protein T28D9.2 in chromosome II, putative"	K.YGDLTDFEMR.D	219	228				61300000	48600000	43700000	51200000	9080000
Mf Total	Bm10359	Bm10359 wormpep=BM39410 gene=WBGene00230620 locus=Bma-rsp-5 status=Confirmed uniprot=A0A0J9XY87 insdc=CDP97751.2 product="Hypothetical RNA-binding protein T28D9.2 in chromosome II, putative"	R.DDNTCVIGY.T	229	237			canonical			56200000	56200000	0
Female Total	Bm10359	Bm10359 wormpep=BM39410 gene=WBGene00230620 locus=Bma-rsp-5 status=Confirmed uniprot=A0A0J9XY87 insdc=CDP97751.2 product="Hypothetical RNA-binding protein T28D9.2 in chromosome II, putative"	K.EVDGQTVQVAAVEEK.Q	254	268				17900000	18000000	16800000	17600000	681000
Male Total	Bm10359	Bm10359 wormpep=BM39410 gene=WBGene00230620 locus=Bma-rsp-5 status=Confirmed uniprot=A0A0J9XY87 insdc=CDP97751.2 product="Hypothetical RNA-binding protein T28D9.2 in chromosome II, putative"	K.EVDGQTVQVAAVEEK.Q	254	268				10700000	6630000	4970000	7430000	2930000
Mf Total	Bm10359	Bm10359 wormpep=BM39410 gene=WBGene00230620 locus=Bma-rsp-5 status=Confirmed uniprot=A0A0J9XY87 insdc=CDP97751.2 product="Hypothetical RNA-binding protein T28D9.2 in chromosome II, putative"	K.EVDGQTVQVAAVEEK.Q	254	268				76000000	348000000	412000000	279000000	178000000
Female Total	Bm10359	Bm10359 wormpep=BM39410 gene=WBGene00230620 locus=Bma-rsp-5 status=Confirmed uniprot=A0A0J9XY87 insdc=CDP97751.2 product="Hypothetical RNA-binding protein T28D9.2 in chromosome II, putative"	K.nGSVDGNEHSGVAAAVTDSHK.K	311	331	N	Deamidated/0.9840	canonical	4600000		5220000	4910000	437000
Mf Total	Bm10359	Bm10359 wormpep=BM39410 gene=WBGene00230620 locus=Bma-rsp-5 status=Confirmed uniprot=A0A0J9XY87 insdc=CDP97751.2 product="Hypothetical RNA-binding protein T28D9.2 in chromosome II, putative"	K.nGEEHTGNAVTANNTR.N	335	350	N	Deamidated/0.9840	canonical	21200000			21200000	0
Mf Total	Bm10359	Bm10359 wormpep=BM39410 gene=WBGene00230620 locus=Bma-rsp-5 status=Confirmed uniprot=A0A0J9XY87 insdc=CDP97751.2 product="Hypothetical RNA-binding protein T28D9.2 in chromosome II, putative"	K.SDTEETETTEVDSTATVGAE.-	386	405					43200000		43200000	0
Female Fbs1	Bm10365a	Bm10365a wormpep=BM45123 gene=WBGene00230626 status=Partially_confirmed	R.MSGISnQSNCPHLR.L	67	80	N	Deamidated:18O(1)/2.9883	canonical	2760000			2760000	0
Female Fbs1	Bm10365a	Bm10365a wormpep=BM45123 gene=WBGene00230626 status=Partially_confirmed	R.IFAnVSEK.T	120	127	N	Deamidated:18O(1)/2.9883	canonical,NXS	5430000	3720000	4290000	4480000	870000
Mf Fbs1	Bm10365a	Bm10365a wormpep=BM45123 gene=WBGene00230626 status=Partially_confirmed	R.IFAnVSEK.T	120	127	N	Deamidated:18O(1)/2.9883	canonical	4500000	4450000	4270000	4400000	122000
Female Total	Bm10367	Bm10367 wormpep=BM28480 gene=WBGene00230628 locus=Bma-csn-3 status=Confirmed uniprot=A0A0K0IN04 insdc=CDP97793.1 product="PCI domain containing protein"	K.ASAILEYLETHYATFEK.D	289	305				2080000	1800000	2220000	2040000	215000
Mf Total	Bm10367	Bm10367 wormpep=BM28480 gene=WBGene00230628 locus=Bma-csn-3 status=Confirmed uniprot=A0A0K0IN04 insdc=CDP97793.1 product="PCI domain containing protein"	K.ASAILEYL.E	289	296				14400000	11200000	10000000	11900000	2270000
Mf Total	Bm10367	Bm10367 wormpep=BM28480 gene=WBGene00230628 locus=Bma-csn-3 status=Confirmed uniprot=A0A0K0IN04 insdc=CDP97793.1 product="PCI domain containing protein"	K.ASAILEYLETHYATFEK.D	289	305				42400000	49000000	54400000	48600000	6010000
Female Fbs1	Bm10373	Bm10373 wormpep=BM46767 gene=WBGene00230634 status=Partially_confirmed uniprot=A0A0H5S8E6 insdc=CRZ24861.1	R.DVFnSSSPTTFK.N	190	201	N	Deamidated:18O(1)/2.9883	canonical,NXS	2000000			2000000	0	*
Male Total	Bm10378	Bm10378 wormpep=BM01342 gene=WBGene00230639 locus=Bma-exc-4 status=Confirmed uniprot=A0A0J9XYJ1 insdc=CDP97825.1 product="Chloride intracellular channel exc-4 (Excretory canal abnormal protein4), putative"	K.TVNINSEAFK.K	65	74				12900000	7270000	8990000	9730000	2900000
Male Total	Bm10378	Bm10378 wormpep=BM01342 gene=WBGene00230639 locus=Bma-exc-4 status=Confirmed uniprot=A0A0J9XYJ1 insdc=CDP97825.1 product="Chloride intracellular channel exc-4 (Excretory canal abnormal protein4), putative"	K.TVNINSEAFKK.S	65	75				8900000	9150000	12300000	10100000	1880000
Mf Total	Bm10378	Bm10378 wormpep=BM01342 gene=WBGene00230639 locus=Bma-exc-4 status=Confirmed uniprot=A0A0J9XYJ1 insdc=CDP97825.1 product="Chloride intracellular channel exc-4 (Excretory canal abnormal protein4), putative"	K.TVNINSEAFK.K	65	74				145000000	112000000		128000000	23000000
Female Total	Bm10378	Bm10378 wormpep=BM01342 gene=WBGene00230639 locus=Bma-exc-4 status=Confirmed uniprot=A0A0J9XYJ1 insdc=CDP97825.1 product="Chloride intracellular channel exc-4 (Excretory canal abnormal protein4), putative"	K.SFLGAQPPIMVENK.N	76	89				10800000			10800000	0
Male Total	Bm10378	Bm10378 wormpep=BM01342 gene=WBGene00230639 locus=Bma-exc-4 status=Confirmed uniprot=A0A0J9XYJ1 insdc=CDP97825.1 product="Chloride intracellular channel exc-4 (Excretory canal abnormal protein4), putative"	K.SFLGAQPPIMVENK.N	76	89					8230000	18100000	13200000	7010000
Female Total	Bm10378	Bm10378 wormpep=BM01342 gene=WBGene00230639 locus=Bma-exc-4 status=Confirmed uniprot=A0A0J9XYJ1 insdc=CDP97825.1 product="Chloride intracellular channel exc-4 (Excretory canal abnormal protein4), putative"	K.NATYTDNR.E	90	97			canonical	4270000		5820000	5040000	1100000
Mf Total	Bm10378	Bm10378 wormpep=BM01342 gene=WBGene00230639 locus=Bma-exc-4 status=Confirmed uniprot=A0A0J9XYJ1 insdc=CDP97825.1 product="Chloride intracellular channel exc-4 (Excretory canal abnormal protein4), putative"	K.NATYTDNR.E	90	97			canonical	44300000	37000000		40700000	5130000
Female Total	Bm10378	Bm10378 wormpep=BM01342 gene=WBGene00230639 locus=Bma-exc-4 status=Confirmed uniprot=A0A0J9XYJ1 insdc=CDP97825.1 product="Chloride intracellular channel exc-4 (Excretory canal abnormal protein4), putative"	K.EFNVPLFEK.D	109	117				8100000	9630000	9480000	9070000	846000
Female Total	Bm10378	Bm10378 wormpep=BM01342 gene=WBGene00230639 locus=Bma-exc-4 status=Confirmed uniprot=A0A0J9XYJ1 insdc=CDP97825.1 product="Chloride intracellular channel exc-4 (Excretory canal abnormal protein4), putative"	K.EFNVPLFEKDPVVEK.R	109	123				11400000	13000000	21000000	15100000	5110000
Male Total	Bm10378	Bm10378 wormpep=BM01342 gene=WBGene00230639 locus=Bma-exc-4 status=Confirmed uniprot=A0A0J9XYJ1 insdc=CDP97825.1 product="Chloride intracellular channel exc-4 (Excretory canal abnormal protein4), putative"	K.EFNVPLFEKDPVVEK.R	109	123						3640000	3640000	0
Mf Total	Bm10378	Bm10378 wormpep=BM01342 gene=WBGene00230639 locus=Bma-exc-4 status=Confirmed uniprot=A0A0J9XYJ1 insdc=CDP97825.1 product="Chloride intracellular channel exc-4 (Excretory canal abnormal protein4), putative"	K.EFNVPLFEK.D	109	117				121000000	112000000		116000000	6230000
Mf Total	Bm10378	Bm10378 wormpep=BM01342 gene=WBGene00230639 locus=Bma-exc-4 status=Confirmed uniprot=A0A0J9XYJ1 insdc=CDP97825.1 product="Chloride intracellular channel exc-4 (Excretory canal abnormal protein4), putative"	K.EFNVPLFEKDPVVEK.R	109	123				308000000	119000000	139000000	189000000	104000000
Mf Total	Bm10378	Bm10378 wormpep=BM01342 gene=WBGene00230639 locus=Bma-exc-4 status=Confirmed uniprot=A0A0J9XYJ1 insdc=CDP97825.1 product="Chloride intracellular channel exc-4 (Excretory canal abnormal protein4), putative"	K.ASYNK.L	163	167					21300000		21300000	0
Female Total	Bm10378	Bm10378 wormpep=BM01342 gene=WBGene00230639 locus=Bma-exc-4 status=Confirmed uniprot=A0A0J9XYJ1 insdc=CDP97825.1 product="Chloride intracellular channel exc-4 (Excretory canal abnormal protein4), putative"	K.LVEQLANIDQLLSER.N	168	182				14900000			14900000	0
Female Total	Bm10378	Bm10378 wormpep=BM01342 gene=WBGene00230639 locus=Bma-exc-4 status=Confirmed uniprot=A0A0J9XYJ1 insdc=CDP97825.1 product="Chloride intracellular channel exc-4 (Excretory canal abnormal protein4), putative"	K.LVEQLAnIdQLLSER.N	168	182	N,D	Deamidated:18O(1)/2.9883; Amidated/-0.9840			2830000	3660000	3250000	587000
Male Total	Bm10378	Bm10378 wormpep=BM01342 gene=WBGene00230639 locus=Bma-exc-4 status=Confirmed uniprot=A0A0J9XYJ1 insdc=CDP97825.1 product="Chloride intracellular channel exc-4 (Excretory canal abnormal protein4), putative"	K.LVEQLANIDQLLSER.N	168	182					4230000		4230000	0
Mf Total	Bm10378	Bm10378 wormpep=BM01342 gene=WBGene00230639 locus=Bma-exc-4 status=Confirmed uniprot=A0A0J9XYJ1 insdc=CDP97825.1 product="Chloride intracellular channel exc-4 (Excretory canal abnormal protein4), putative"	K.LVEQLANIDQLLSER.N	168	182				182000000	202000000	205000000	196000000	12400000
Female Total	Bm10378	Bm10378 wormpep=BM01342 gene=WBGene00230639 locus=Bma-exc-4 status=Confirmed uniprot=A0A0J9XYJ1 insdc=CDP97825.1 product="Chloride intracellular channel exc-4 (Excretory canal abnormal protein4), putative"	R.TAAFIESCPADQDILHHYK.E	235	253					13500000	17900000	15700000	3150000
Mf Total	Bm10378	Bm10378 wormpep=BM01342 gene=WBGene00230639 locus=Bma-exc-4 status=Confirmed uniprot=A0A0J9XYJ1 insdc=CDP97825.1 product="Chloride intracellular channel exc-4 (Excretory canal abnormal protein4), putative"	R.TAAFIESCPADQDILHHYK.E	235	253				258000000	355000000	340000000	317000000	52300000
Mf Total	Bm10378	Bm10378 wormpep=BM01342 gene=WBGene00230639 locus=Bma-exc-4 status=Confirmed uniprot=A0A0J9XYJ1 insdc=CDP97825.1 product="Chloride intracellular channel exc-4 (Excretory canal abnormal protein4), putative"	K.EQLSLVTNQR.E	254	263				392000000			392000000	0
Female Total	Bm10378	Bm10378 wormpep=BM01342 gene=WBGene00230639 locus=Bma-exc-4 status=Confirmed uniprot=A0A0J9XYJ1 insdc=CDP97825.1 product="Chloride intracellular channel exc-4 (Excretory canal abnormal protein4), putative"	R.ESLQVPTK.T	264	271				58900000	53800000		56300000	3630000
Male Total	Bm10378	Bm10378 wormpep=BM01342 gene=WBGene00230639 locus=Bma-exc-4 status=Confirmed uniprot=A0A0J9XYJ1 insdc=CDP97825.1 product="Chloride intracellular channel exc-4 (Excretory canal abnormal protein4), putative"	R.ESLQVPTK.T	264	271				37200000	35000000	25100000	32400000	6430000
Female Total	Bm10378	Bm10378 wormpep=BM01342 gene=WBGene00230639 locus=Bma-exc-4 status=Confirmed uniprot=A0A0J9XYJ1 insdc=CDP97825.1 product="Chloride intracellular channel exc-4 (Excretory canal abnormal protein4), putative"	K.THTIPETVLQDIR.R	272	284				16900000	10200000	8270000	11800000	4520000
Male Total	Bm10378	Bm10378 wormpep=BM01342 gene=WBGene00230639 locus=Bma-exc-4 status=Confirmed uniprot=A0A0J9XYJ1 insdc=CDP97825.1 product="Chloride intracellular channel exc-4 (Excretory canal abnormal protein4), putative"	K.THTIPETVLQDIR.R	272	284				25300000	24500000	27500000	25700000	1540000
Mf Total	Bm10378	Bm10378 wormpep=BM01342 gene=WBGene00230639 locus=Bma-exc-4 status=Confirmed uniprot=A0A0J9XYJ1 insdc=CDP97825.1 product="Chloride intracellular channel exc-4 (Excretory canal abnormal protein4), putative"	K.THTIPETVLQDIR.R	272	284				153000000	217000000	240000000	204000000	44900000
Mf Total	Bm10379	Bm10379 wormpep=BM32368 gene=WBGene00230640 locus=Bma-tba-5 status=Partially_confirmed uniprot=A0A0H5S867 insdc=CRZ24883.1 product="alpha-tubulin, putative"	R.EDMAALEK.D	429	436				32700000	34700000	41100000	36200000	4380000
Male Total	Bm10381	Bm10381 wormpep=BM48813 gene=WBGene00230642 status=Confirmed uniprot=A0A0J9XYD2 insdc=CDP97839.1	R.LPDLMPYPEAPSFCDYNV.-	143	160				11900000	16300000	17600000	15300000	2980000
Female Fbs1	Bm10386a	Bm10386a wormpep=BM45697 gene=WBGene00230647 status=Partially_confirmed product="conserved hypothetical protein"	R.TILnSSLVR.D	77	85	N	Deamidated:18O(1)/2.9883	canonical		3500000	3350000	3420000	101000
Female Fbs1	Bm10386a	Bm10386a wormpep=BM45697 gene=WBGene00230647 status=Partially_confirmed product="conserved hypothetical protein"	D.ETPLFWSYEFLK.S	380	391				23900000			23900000	0
Female Fbs1	Bm10386a	Bm10386a wormpep=BM45697 gene=WBGene00230647 status=Partially_confirmed product="conserved hypothetical protein"	K.SIAEMnFTK.Y	392	400	N	Deamidated:18O(1)/2.9883	canonical	4010000			4010000	0
Mf Fbs1	Bm10386b	Bm10386b wormpep=BM46476 gene=WBGene00230647 status=Confirmed uniprot=A0A1I9G3B6 insdc=CDP97867.1	R.YMVIVSnGTHNTK.A	261	273	N	Deamidated:18O(1)/2.9883	canonical			2720000	2720000	0
Mf Fbs1	Bm10386b	Bm10386b wormpep=BM46476 gene=WBGene00230647 status=Confirmed uniprot=A0A1I9G3B6 insdc=CDP97867.1	R.YMVIVSNGTHnTK.A	261	273	N	Deamidated:18O(1)/2.9883	canonical		3380000		3380000	0
Mf Fbs1	Bm10386b	Bm10386b wormpep=BM46476 gene=WBGene00230647 status=Confirmed uniprot=A0A1I9G3B6 insdc=CDP97867.1	K.SIAEMnFTK.Y	390	398	N	Deamidated:18O(1)/2.9883	canonical	10400000	7630000	7560000	8540000	1640000
Mf Fbs1	Bm10386b	Bm10386b wormpep=BM46476 gene=WBGene00230647 status=Confirmed uniprot=A0A1I9G3B6 insdc=CDP97867.1	K.LGGVYLSPSCFTVSSLQRPPSPQWIA.N	652	677						3520000000	3520000000	0
Mf Total	Bm10394a	Bm10394a wormpep=BM39212 gene=WBGene00230655 locus=Bma-prmt-1.2 status=Confirmed	K.EISEFLTAFK.M	93	102					23400000	24100000	23800000	476000
Male Total	Bm10401a	Bm10401a wormpep=BM41425 gene=WBGene00230662 status=Confirmed	K.EVNVTEIPIEIK.G	713	724			canonical	4790000	5680000	10600000	7030000	3150000
Female Fbs1	Bm10407a	Bm10407a wormpep=BM40274 gene=WBGene00230668 status=Confirmed	K.AGLnSSILCC.L	47	56	N	Deamidated:18O(1)/2.9883	canonical		7730000		7730000	0
Female Fbs1	Bm10407a	Bm10407a wormpep=BM40274 gene=WBGene00230668 status=Confirmed	K.IACDLDHSIGTLFVTnISDSESSLSIR.N	78	104	N	Deamidated:18O(1)/2.9883	canonical,NXS	8820000	10500000	9520000	9620000	854000
Mf Total	Bm10409	Bm10409 wormpep=BM22700 gene=WBGene00230670 status=Partially_confirmed uniprot=A0A0H5S8S6 insdc=CRZ24996.1	Y.LFSLDEVDEFNR.I	134	145				37900000	258000000	59400000	118000000	121000000
Female Total	Bm10410	Bm10410 wormpep=BM23434 gene=WBGene00230671 status=Confirmed uniprot=A0A0K0IN56 insdc=CRZ24997.1	P.DEAEITQSATEK.E	25	36					41800000	49000000	45400000	5080000
Female Total	Bm10410	Bm10410 wormpep=BM23434 gene=WBGene00230671 status=Confirmed uniprot=A0A0K0IN56 insdc=CRZ24997.1	P.DEAEITQSATEKEEVPIAK.T	25	43				31200000	30600000	29700000	30500000	750000
Female Total	Bm10410	Bm10410 wormpep=BM23434 gene=WBGene00230671 status=Confirmed uniprot=A0A0K0IN56 insdc=CRZ24997.1	K.SDSASMETSK.Q	97	106				10100000	9060000	10500000	9890000	756000
Female Total	Bm10410	Bm10410 wormpep=BM23434 gene=WBGene00230671 status=Confirmed uniprot=A0A0K0IN56 insdc=CRZ24997.1	K.TKEDEVK.E	114	120					3820000	3840000	3830000	14200
Female Total	Bm10410	Bm10410 wormpep=BM23434 gene=WBGene00230671 status=Confirmed uniprot=A0A0K0IN56 insdc=CRZ24997.1	K.TKEDEVKEDK.K	114	123				1160000	953000	840000	984000	161000
Female Total	Bm10410	Bm10410 wormpep=BM23434 gene=WBGene00230671 status=Confirmed uniprot=A0A0K0IN56 insdc=CRZ24997.1	K.TSEPK.K	130	134					12200000		12200000	0
Female Total	Bm10410	Bm10410 wormpep=BM23434 gene=WBGene00230671 status=Confirmed uniprot=A0A0K0IN56 insdc=CRZ24997.1	K.FAEAPK.E	171	176					5210000		5210000	0
Female Total	Bm10410	Bm10410 wormpep=BM23434 gene=WBGene00230671 status=Confirmed uniprot=A0A0K0IN56 insdc=CRZ24997.1	K.LSEAPTEDEK.N	201	210				66500000	70800000	76300000	71200000	4940000
Female Total	Bm10410	Bm10410 wormpep=BM23434 gene=WBGene00230671 status=Confirmed uniprot=A0A0K0IN56 insdc=CRZ24997.1	K.LSEAPTEDEKNTESLK.K	201	216				16600000	18300000	16600000	17100000	961000
Male Total	Bm10410	Bm10410 wormpep=BM23434 gene=WBGene00230671 status=Confirmed uniprot=A0A0K0IN56 insdc=CRZ24997.1	K.LSEAPTEDEKNTESLKK.E	201	217					4600000		4600000	0
Female Total	Bm10410	Bm10410 wormpep=BM23434 gene=WBGene00230671 status=Confirmed uniprot=A0A0K0IN56 insdc=CRZ24997.1	K.EGESDEPVKEEK.K	218	229				49100000	74600000	95000000	72900000	23000000
Male Total	Bm10410	Bm10410 wormpep=BM23434 gene=WBGene00230671 status=Confirmed uniprot=A0A0K0IN56 insdc=CRZ24997.1	K.EGESDEPVKEEK.K	218	229					1580000		1580000	0
Female Total	Bm10410	Bm10410 wormpep=BM23434 gene=WBGene00230671 status=Confirmed uniprot=A0A0K0IN56 insdc=CRZ24997.1	K.KDDEKEEKPTEAAK.G	230	243						1830000	1830000	0
Female Total	Bm10410	Bm10410 wormpep=BM23434 gene=WBGene00230671 status=Confirmed uniprot=A0A0K0IN56 insdc=CRZ24997.1	K.GDGQTAVTSK.G	244	253				5120000	7750000	8500000	7120000	1780000
Female Total	Bm10410	Bm10410 wormpep=BM23434 gene=WBGene00230671 status=Confirmed uniprot=A0A0K0IN56 insdc=CRZ24997.1	K.GSDSIEATK.E	254	262				18400000	12400000	28800000	19900000	8300000
Male Total	Bm10410	Bm10410 wormpep=BM23434 gene=WBGene00230671 status=Confirmed uniprot=A0A0K0IN56 insdc=CRZ24997.1	K.VSEEAKEEVKDGEGSEK.S	272	288				308000	398000	1320000	677000	562000
Female Total	Bm10410	Bm10410 wormpep=BM23434 gene=WBGene00230671 status=Confirmed uniprot=A0A0K0IN56 insdc=CRZ24997.1	K.DGEGSEK.S	282	288				23900000	18800000		21300000	3600000
Male Total	Bm10411	Bm10411 wormpep=BM19964 gene=WBGene00230672 status=Confirmed uniprot=A0A0K0IN57 insdc=CDP98032.1	R.EIEFGHDLMVER.V	72	83					4670000	5150000	4910000	337000
Female Total	Bm10439	Bm10439 wormpep=BM42232 gene=WBGene00230700 locus=Bma-tdp-1.1 status=Partially_confirmed	R.TLAVDEQK.R	88	95				7850000			7850000	0
Female Total	Bm10439	Bm10439 wormpep=BM42232 gene=WBGene00230700 locus=Bma-tdp-1.1 status=Partially_confirmed	K.FADIESQDK.V	200	208					3520000		3520000	0
Mf Total	Bm10439	Bm10439 wormpep=BM42232 gene=WBGene00230700 locus=Bma-tdp-1.1 status=Partially_confirmed	R.VTQVK.L	221	225				111000000			111000000	0
Female Total	Bm10439	Bm10439 wormpep=BM42232 gene=WBGene00230700 locus=Bma-tdp-1.1 status=Partially_confirmed	K.DIFDVFDAEAK.R	266	276				2810000	2930000	3080000	2940000	134000
Mf Total	Bm10439	Bm10439 wormpep=BM42232 gene=WBGene00230700 locus=Bma-tdp-1.1 status=Partially_confirmed	K.DIFDVFDAEAK.R	266	276				44700000	27700000	42500000	38300000	9270000
Female Total	Bm10443	Bm10443 wormpep=BM38190 gene=WBGene00230704 status=Confirmed uniprot=A0A0J9XY58 insdc=CDP98175.2	G.EEQQFMIPPFLLGAPESAVR.E	23	42				17000000			17000000	0
Female Total	Bm10443	Bm10443 wormpep=BM38190 gene=WBGene00230704 status=Confirmed uniprot=A0A0J9XY58 insdc=CDP98175.2	G.EEQqFMIPPFLLGAPESAVR.E	23	42	Q	Deamidated/0.9840			1150000		1150000	0
Female Total	Bm10443	Bm10443 wormpep=BM38190 gene=WBGene00230704 status=Confirmed uniprot=A0A0J9XY58 insdc=CDP98175.2	K.YANKPDSQLEAAVEEWVnGK.G	51	70	N	Deamidated/0.9840		33900000	18100000	20000000	24000000	8640000
Female Total	Bm10443	Bm10443 wormpep=BM38190 gene=WBGene00230704 status=Confirmed uniprot=A0A0J9XY58 insdc=CDP98175.2	K.GGMIK.E	71	75						4710000	4710000	0
Female Total	Bm10443	Bm10443 wormpep=BM38190 gene=WBGene00230704 status=Confirmed uniprot=A0A0J9XY58 insdc=CDP98175.2	K.ANMQLMHEK.T	83	91				7460000	6460000		6960000	707000
Female Total	Bm10443	Bm10443 wormpep=BM38190 gene=WBGene00230704 status=Confirmed uniprot=A0A0J9XY58 insdc=CDP98175.2	K.AMAENLSPEAK.K	98	108			canonical	24000000			24000000	0
Female Total	Bm10443	Bm10443 wormpep=BM38190 gene=WBGene00230704 status=Confirmed uniprot=A0A0J9XY58 insdc=CDP98175.2	K.AMAEnLSPeAK.K	98	108	N,E	Deamidated:18O(1)/2.9883; Amidated/-0.9840	canonical			21800000	21800000	0
Female Total	Bm10443	Bm10443 wormpep=BM38190 gene=WBGene00230704 status=Confirmed uniprot=A0A0J9XY58 insdc=CDP98175.2	K.ADVDLSSIGK.D	110	119				9780000	20500000	22100000	17500000	6720000
Female Total	Bm10443	Bm10443 wormpep=BM38190 gene=WBGene00230704 status=Confirmed uniprot=A0A0J9XY58 insdc=CDP98175.2	K.TLSEQQK.R	122	128				9810000	12000000	8940000	10200000	1550000
Female Total	Bm10443	Bm10443 wormpep=BM38190 gene=WBGene00230704 status=Confirmed uniprot=A0A0J9XY58 insdc=CDP98175.2	R.NELQAVFY.A	145	152				7160000	8750000	8130000	8010000	805000
Female Total	Bm10443	Bm10443 wormpep=BM38190 gene=WBGene00230704 status=Confirmed uniprot=A0A0J9XY58 insdc=CDP98175.2	R.NELQAVFYA.K	145	153						2710000	2710000	0
Female Total	Bm10443	Bm10443 wormpep=BM38190 gene=WBGene00230704 status=Confirmed uniprot=A0A0J9XY58 insdc=CDP98175.2	R.NELQAVFYAK.F	145	154				4090000			4090000	0
Mf Total	Bm10453	Bm10453 wormpep=BM35195 gene=WBGene00230714 status=Confirmed uniprot=A0A0J9XZ03 insdc=CDP98238.1 product="transcriptional regulator, Sir2 family protein"	K.CGGIVKPDIVFFGENLPAR.F	227	245				46000000		69400000	57700000	16500000
Mf Total	Bm10453	Bm10453 wormpep=BM35195 gene=WBGene00230714 status=Confirmed uniprot=A0A0J9XZ03 insdc=CDP98238.1 product="transcriptional regulator, Sir2 family protein"	R.DVFWQGTTDDGAWK.L	319	332				32000000	32200000	35700000	33300000	2070000
Mf Total	Bm10453	Bm10453 wormpep=BM35195 gene=WBGene00230714 status=Confirmed uniprot=A0A0J9XZ03 insdc=CDP98238.1 product="transcriptional regulator, Sir2 family protein"	K.LAELLGWK.T	333	340					52900000	59100000	56000000	4390000
Female Total	Bm10455	Bm10455 wormpep=BM43163 gene=WBGene00230716 status=Confirmed uniprot=A0A0J9XZ06 insdc=CDP98246.1 product="Protein kinase domain containing protein"	K.EILAGLEYIHDSK.L	153	165				3390000	3270000	3320000	3330000	62300
Female Fbs1	Bm10465	Bm10465 wormpep=BM27740 gene=WBGene00230726 status=Partially_confirmed product="F-box domain containing protein"	R.WNYLANHSAFFTEVR.V	117	131			canonical		6430000000	6320000000	6380000000	76300000
Mf Fbs1	Bm10465	Bm10465 wormpep=BM27740 gene=WBGene00230726 status=Partially_confirmed product="F-box domain containing protein"	R.WNYLANHSAFFTEVR.V	117	131			canonical	5930000000	6250000000	6250000000	6140000000	183000000
Mf Total	Bm10484	Bm10484 wormpep=BM40073 gene=WBGene00230745 status=Confirmed uniprot=A0A0J9XYZ8 insdc=CDP98329.1 product="Pre-B cell enhancing factor precursor, putative"	K.SHFGGLDIFNEEGWNHIAEVHnGHLPLK.I	75	102	N	Deamidated/0.9840		10000000		10800000	10400000	560000
Mf Total	Bm10484	Bm10484 wormpep=BM40073 gene=WBGene00230745 status=Confirmed uniprot=A0A0J9XYZ8 insdc=CDP98329.1 product="Pre-B cell enhancing factor precursor, putative"	K.LIIAHYLHETADSLDGIHFK.L	157	176						22900000	22900000	0
Mf Total	Bm10484	Bm10484 wormpep=BM40073 gene=WBGene00230745 status=Confirmed uniprot=A0A0J9XYZ8 insdc=CDP98329.1 product="Pre-B cell enhancing factor precursor, putative"	Q.VLNLLAEK.F	305	312				84100000	82300000	89800000	85400000	3950000
Female Total	Bm10484	Bm10484 wormpep=BM40073 gene=WBGene00230745 status=Confirmed uniprot=A0A0J9XYZ8 insdc=CDP98329.1 product="Pre-B cell enhancing factor precursor, putative"	R.LLVDYSLEEIR.D	445	455				4800000	3980000	4120000	4300000	438000
Mf Total	Bm10484	Bm10484 wormpep=BM40073 gene=WBGene00230745 status=Confirmed uniprot=A0A0J9XYZ8 insdc=CDP98329.1 product="Pre-B cell enhancing factor precursor, putative"	R.LLVDYSLEEIR.D	445	455				41100000	41900000	51400000	44800000	5720000
Female Total	Bm10484	Bm10484 wormpep=BM40073 gene=WBGene00230745 status=Confirmed uniprot=A0A0J9XYZ8 insdc=CDP98329.1 product="Pre-B cell enhancing factor precursor, putative"	K.VVNTEATVR.T	470	478				3280000			3280000	0
Female Total	Bm10489a	Bm10489a wormpep=BM39176 gene=WBGene00230750 status=Confirmed	K.LLEDLSEPFGLK.C	144	155				3040000	2480000	3060000	2860000	327000
Mf Total	Bm10489a	Bm10489a wormpep=BM39176 gene=WBGene00230750 status=Confirmed	K.LLEDLSEPFGLK.C	144	155					51500000	72100000	61800000	14500000
Female Total	Bm10491	Bm10491 wormpep=BM40814 gene=WBGene00230752 status=Confirmed uniprot=A0A0J9YC92 insdc=CDQ06845.1 product="alpha-1 collagen type IX, putative"	R.GPQGEVGDQGPLGLR.G	70	84				8900000	5380000	4140000	6140000	2470000
Mf Fbs1	Bm10491	Bm10491 wormpep=BM40814 gene=WBGene00230752 status=Confirmed uniprot=A0A0J9YC92 insdc=CDQ06845.1 product="alpha-1 collagen type IX, putative"	R.GPQGEVGDQGPLGLR.G	70	84				6110000			6110000	0
Mf Total	Bm10491	Bm10491 wormpep=BM40814 gene=WBGene00230752 status=Confirmed uniprot=A0A0J9YC92 insdc=CDQ06845.1 product="alpha-1 collagen type IX, putative"	R.GPQGEVGDQGPL.G	70	81				380000000	394000000	450000000	408000000	36700000
Mf Total	Bm10491	Bm10491 wormpep=BM40814 gene=WBGene00230752 status=Confirmed uniprot=A0A0J9YC92 insdc=CDQ06845.1 product="alpha-1 collagen type IX, putative"	R.GPQGEVGDQGPLGLR.G	70	84				4790000000	4900000000	444000000	3380000000	2540000000
Mf Total	Bm10491	Bm10491 wormpep=BM40814 gene=WBGene00230752 status=Confirmed uniprot=A0A0J9YC92 insdc=CDQ06845.1 product="alpha-1 collagen type IX, putative"	R.GPQGEVGDQGPLGLRG.M	70	85				103000000		111000000	107000000	5200000
Mf Total	Bm10493	Bm10493 wormpep=BM06850 gene=WBGene00230754 status=Confirmed uniprot=A0A0J9YD09 insdc=CDQ06847.1 product="collagen, putative"	R.GAQGESGLK.G	49	57				5310000000	6960000000	7270000000	6510000000	1050000000
Mf Total	Bm10493	Bm10493 wormpep=BM06850 gene=WBGene00230754 status=Confirmed uniprot=A0A0J9YD09 insdc=CDQ06847.1 product="collagen, putative"	R.GAQGESGLKG.L	49	58				299000000		343000000	321000000	31300000
Mf Total	Bm10493	Bm10493 wormpep=BM06850 gene=WBGene00230754 status=Confirmed uniprot=A0A0J9YD09 insdc=CDQ06847.1 product="collagen, putative"	K.GLIGDPGVR.G	58	66				265000000	313000000	389000000	322000000	62900000
Mf Total	Bm10496	Bm10496 wormpep=BM49168 gene=WBGene00230757 status=Confirmed uniprot=A0A0J9YC43 insdc=CDQ06850.1 product="collagen, putative"	R.GMQGPR.G	63	68				336000000	421000000	299000000	352000000	62600000
Mf Total	Bm10496	Bm10496 wormpep=BM49168 gene=WBGene00230757 status=Confirmed uniprot=A0A0J9YC43 insdc=CDQ06850.1 product="collagen, putative"	R.GQEGPPGPK.G	69	77				216000000	267000000	271000000	252000000	30600000
Mf Total	Bm10496	Bm10496 wormpep=BM49168 gene=WBGene00230757 status=Confirmed uniprot=A0A0J9YC43 insdc=CDQ06850.1 product="collagen, putative"	K.GIVGPPGmK.G	78	86	M	Oxidation/15.9949		1950000000	2350000000	2120000000	2140000000	196000000
Mf Total	Bm10496	Bm10496 wormpep=BM49168 gene=WBGene00230757 status=Confirmed uniprot=A0A0J9YC43 insdc=CDQ06850.1 product="collagen, putative"	K.GSLGPQGAeGAAG.G	87	99	E	Amidated/-0.9840			3360000000	3870000000	3610000000	363000000
Male Total	Bm10502	Bm10502 wormpep=BM42509 gene=WBGene00230763 status=Confirmed uniprot=A0A0H5SNJ1 insdc=CRZ25212.1	K.IIDLEEELNVLR.I	882	893				1610000			1610000	0	*
Mf Total	Bm10516	Bm10516 wormpep=BM44291 gene=WBGene00230777 locus=Bma-col-121 status=Confirmed uniprot=A0A0H5SA59 insdc=CRZ25219.1 product="Cuticle collagen dpy-7 precursor, putative"	R.qANSFLETVER.C	82	92	Q	Gln->pyro-Glu/-17.0265		51900000	60700000	72100000	61500000	10100000
Mf Total	Bm10516	Bm10516 wormpep=BM44291 gene=WBGene00230777 locus=Bma-col-121 status=Confirmed uniprot=A0A0H5SA59 insdc=CRZ25219.1 product="Cuticle collagen dpy-7 precursor, putative"	K.ILAPF.S	292	296					138000000		138000000	0
Male Fbs1	Bm10518	Bm10518 wormpep=BM44838 gene=WBGene00230779 status=Confirmed uniprot=A0A0J9XYD5 insdc=CDP98471.1	R.nCSADKCPEYIP.-	233	244	N	Deamidated:18O(1)/2.9883	canonical	28200000	40900000	50200000	39700000	11100000
Mf Fbs1	Bm10520	Bm10520 wormpep=BM41268 gene=WBGene00230781 locus=Bma-hex-2 status=Confirmed uniprot=A0A0J9XZC0 insdc=CDP98484.1	K.SVTAALnCTSR.I	458	468	N	Deamidated:18O(1)/2.9883	canonical	18000000	14400000	12700000	15000000	2730000
Male Total	Bm10521	Bm10521 wormpep=BM45392 gene=WBGene00230782 status=Confirmed uniprot=A0A0J9XYK2 insdc=CDP98498.1	K.TAFPDPDYLIYGLR.E	30	43				10300000	10600000	11800000	10900000	803000
Male Total	Bm10521	Bm10521 wormpep=BM45392 gene=WBGene00230782 status=Confirmed uniprot=A0A0J9XYK2 insdc=CDP98498.1	R.TAQKEELDKDDELHLFSTDGK.E	326	346				12800000	12900000	13600000	13100000	447000
Male Fbs1	Bm10521	Bm10521 wormpep=BM45392 gene=WBGene00230782 status=Confirmed uniprot=A0A0J9XYK2 insdc=CDP98498.1	K.YEIInSSLK.T	475	483	N	Deamidated:18O(1)/2.9883	canonical	15800000	18100000	21900000	18600000	3110000
Female Fbs1	Bm10521	Bm10521 wormpep=BM45392 gene=WBGene00230782 status=Confirmed uniprot=A0A0J9XYK2 insdc=CDP98498.1	Y.VLYnDSK.G	746	752	N	Deamidated:18O(1)/2.9883	canonical		2300000		2300000	0
Male Total	Bm10521	Bm10521 wormpep=BM45392 gene=WBGene00230782 status=Confirmed uniprot=A0A0J9XYK2 insdc=CDP98498.1	R.EAEAAYILHSEIEAIEER.R	787	804						26400000	26400000	0
Male Fbs1	Bm10521	Bm10521 wormpep=BM45392 gene=WBGene00230782 status=Confirmed uniprot=A0A0J9XYK2 insdc=CDP98498.1	R.RnDTVAVTK.A	805	813	N	Deamidated:18O(1)/2.9883	canonical	30400000	17600000	19900000	22700000	6860000
Male Total	Bm10521	Bm10521 wormpep=BM45392 gene=WBGene00230782 status=Confirmed uniprot=A0A0J9XYK2 insdc=CDP98498.1	K.AAFGIESEIIERPEFHTQK.C	823	841				14700000	9890000	12000000	12200000	2410000
Male Total	Bm10521	Bm10521 wormpep=BM45392 gene=WBGene00230782 status=Confirmed uniprot=A0A0J9XYK2 insdc=CDP98498.1	K.IVEQETEAK.R	921	929				1160000	857000	926000	981000	159000
Mf Fbs1	Bm10524	Bm10524 wormpep=BM49009 gene=WBGene00230785 status=Confirmed uniprot=A0A0H5SAS7 insdc=CRZ25220.1	K.VENLWHLATQNPnFTMSELESIR.V	235	257	N	Deamidated:18O(1)/2.9883	canonical	25500000	25800000	25100000	25500000	369000
Mf Total	Bm10528	Bm10528 wormpep=BM43968 gene=WBGene00230789 status=Confirmed uniprot=A0A0H5SA63 insdc=CRZ25224.1	K.LVESSQSLVDYVK.K	82	94						39300000	39300000	0	*
Mf Total	Bm10547	Bm10547 wormpep=BM21512 gene=WBGene00230808 locus=Bma-lmtr-3 status=Confirmed uniprot=A0A0K0INM2 insdc=CDP98619.1	K.EGIPIIGVNELGEEDLR.N	26	42				6680000			6680000	0
Mf Total	Bm10547	Bm10547 wormpep=BM21512 gene=WBGene00230808 locus=Bma-lmtr-3 status=Confirmed uniprot=A0A0K0INM2 insdc=CDP98619.1	V.nELGEEDLRnR.M	34	44	N,N	Deamidated/0.9840; Deamidated:18O(1)/2.9883		1310000000			1310000000	0
Male Fbs1	Bm10549	Bm10549 wormpep=BM25995 gene=WBGene00230810 status=Confirmed uniprot=A0A0K0INM4 insdc=CRZ25236.1	M.tETGEEITLLPYDYDIGDDGGGKDTETGDGTSNAGKPAK.N	2	40	NTerm	Acetyl/42.0106				5230000	5230000	0
Male Total	Bm10549	Bm10549 wormpep=BM25995 gene=WBGene00230810 status=Confirmed uniprot=A0A0K0INM4 insdc=CRZ25236.1	M.tETGEEITLLPYDYDIGDDGGGKDTETGDGTSNAGKPAK.N	2	40	NTerm	Acetyl/42.0106		8040000	4880000	13700000	8880000	4470000
Female Total	Bm10549	Bm10549 wormpep=BM25995 gene=WBGene00230810 status=Confirmed uniprot=A0A0K0INM4 insdc=CRZ25236.1	K.NASEGQLLR.D	41	49			canonical	6340000			6340000	0
Male Total	Bm10549	Bm10549 wormpep=BM25995 gene=WBGene00230810 status=Confirmed uniprot=A0A0K0INM4 insdc=CRZ25236.1	K.NASEGQLLR.D	41	49			canonical	30000000	17600000	19100000	22200000	6760000
Female Total	Bm10549	Bm10549 wormpep=BM25995 gene=WBGene00230810 status=Confirmed uniprot=A0A0K0INM4 insdc=CRZ25236.1	R.DDHTQEGGGFATHLSDK.S	50	66				13200000	8950000	28700000	16900000	10400000
Female Total	Bm10549	Bm10549 wormpep=BM25995 gene=WBGene00230810 status=Confirmed uniprot=A0A0K0INM4 insdc=CRZ25236.1	R.DDHTqEGGGFATHLSDK.S	50	66	Q	Deamidated/0.9840			2500000		2500000	0
Male Total	Bm10549	Bm10549 wormpep=BM25995 gene=WBGene00230810 status=Confirmed uniprot=A0A0K0INM4 insdc=CRZ25236.1	R.DDHTQEGGGFATHLSDK.S	50	66				32400000	39300000	46100000	39300000	6840000
Male Total	Bm10549	Bm10549 wormpep=BM25995 gene=WBGene00230810 status=Confirmed uniprot=A0A0K0INM4 insdc=CRZ25236.1	R.DDHTQEGGGFATHLSDKSEATR.G	50	71				6780000	5160000		5970000	1150000
Male Total	Bm10549	Bm10549 wormpep=BM25995 gene=WBGene00230810 status=Confirmed uniprot=A0A0K0INM4 insdc=CRZ25236.1	R.DDHTQeGGGFATHLSDKSEATR.G	50	71	E	Amidated/-0.9840				4920000	4920000	0
Female Total	Bm10549	Bm10549 wormpep=BM25995 gene=WBGene00230810 status=Confirmed uniprot=A0A0K0INM4 insdc=CRZ25236.1	R.GDTDnGQGEHAELR.Q	72	85	N	Deamidated/0.9840		9350000	10200000	11100000	10200000	878000
Male Total	Bm10549	Bm10549 wormpep=BM25995 gene=WBGene00230810 status=Confirmed uniprot=A0A0K0INM4 insdc=CRZ25236.1	R.GDTDnGQGEHAELR.Q	72	85	N	Deamidated/0.9840		2380000	2580000	3830000	2930000	783000
Female Total	Bm10549	Bm10549 wormpep=BM25995 gene=WBGene00230810 status=Confirmed uniprot=A0A0K0INM4 insdc=CRZ25236.1	R.qHAEPPSVDK.Q	86	95	Q	Gln->pyro-Glu/-17.0265		4110000	5090000	5920000	5040000	906000
Male Total	Bm10549	Bm10549 wormpep=BM25995 gene=WBGene00230810 status=Confirmed uniprot=A0A0K0INM4 insdc=CRZ25236.1	R.qHAEPPSVDK.Q	86	95	Q	Gln->pyro-Glu/-17.0265		7250000	5910000	5570000	6240000	893000
Male Total	Bm10549	Bm10549 wormpep=BM25995 gene=WBGene00230810 status=Confirmed uniprot=A0A0K0INM4 insdc=CRZ25236.1	R.VEPEEPR.K	100	106				5160000	4700000	4910000	4920000	231000
Male Total	Bm10549	Bm10549 wormpep=BM25995 gene=WBGene00230810 status=Confirmed uniprot=A0A0K0INM4 insdc=CRZ25236.1	R.HTIFLYK.S	239	245				18800000			18800000	0
Mf Fbs1	Bm10557	Bm10557 wormpep=BM28916 gene=WBGene00230818 status=Confirmed uniprot=A0A0J9XYM2 insdc=CDP98669.1	K.NAPEGFKPnnR.T	69	79	N,N	Deamidated/0.9840; Deamidated:18O(1)/2.9883	canonical	14000000	10900000		12400000	2180000
Mf Fbs1	Bm10557	Bm10557 wormpep=BM28916 gene=WBGene00230818 status=Confirmed uniprot=A0A0J9XYM2 insdc=CDP98669.1	K.NAPEGFKPNnR.T	69	79	N	Deamidated:18O(1)/2.9883	canonical	30800000			30800000	0
Male Total	Bm10566a	Bm10566a wormpep=BM43626 gene=WBGene00230827 status=Confirmed	K.VLVDEVDFIDALK.I	73	85						1440000	1440000	0	*
Male Total	Bm10577	Bm10577 wormpep=BM21609 gene=WBGene00230838 status=Confirmed uniprot=A0A0J9XYX7 insdc=CDP98758.1	K.AEDVEDR.K	151	157						4760000	4760000	0
Male Total	Bm10577	Bm10577 wormpep=BM21609 gene=WBGene00230838 status=Confirmed uniprot=A0A0J9XYX7 insdc=CDP98758.1	R.KEEKVEEVEDK.K	158	168				1280000	1500000	1030000	1270000	239000
Female Total	Bm10580a	Bm10580a wormpep=BM43862 gene=WBGene00230841 status=Partially_confirmed	R.TTFETDSGLEELEK.I	136	149				4080000			4080000	0
Female Total	Bm10580a	Bm10580a wormpep=BM43862 gene=WBGene00230841 status=Partially_confirmed	K.ENELIGNVDEIVSEISVGFGEEAIR.K	164	188				2330000			2330000	0
Female Total	Bm10580a	Bm10580a wormpep=BM43862 gene=WBGene00230841 status=Partially_confirmed	K.TTVEVEEEGEK.M	227	237				6170000	6320000	6250000	6250000	77300
Female Total	Bm10580a	Bm10580a wormpep=BM43862 gene=WBGene00230841 status=Partially_confirmed	K.VADVENSAGEK.L	260	270				3640000	3480000	3470000	3530000	93200
Female Total	Bm10580a	Bm10580a wormpep=BM43862 gene=WBGene00230841 status=Partially_confirmed	K.FSEEISAPAEVDFLSAANIDHLK.S	325	347				15200000	15800000	16800000	15900000	794000
Female Total	Bm10580a	Bm10580a wormpep=BM43862 gene=WBGene00230841 status=Partially_confirmed	K.KVEEIASK.S	357	364						1850000	1850000	0
Female Total	Bm10580a	Bm10580a wormpep=BM43862 gene=WBGene00230841 status=Partially_confirmed	K.SNDQDEIVTGAVIDHIQEK.T	631	649				7410000			7410000	0
Male Total	Bm10580d	Bm10580d wormpep=BM45684 gene=WBGene00230841 status=Partially_confirmed	R.TTFETDSGLEELEK.I	136	149				8220000	9030000	11800000	9690000	1890000
Male Total	Bm10580d	Bm10580d wormpep=BM45684 gene=WBGene00230841 status=Partially_confirmed	K.SAEGTVSETVDTCEKFDSEISEK.T	204	226				5310000	7990000	8540000	7280000	1730000
Male Total	Bm10580d	Bm10580d wormpep=BM45684 gene=WBGene00230841 status=Partially_confirmed	K.TTVEVEEEGEK.M	227	237				1160000		1740000	1450000	412000
Male Total	Bm10580d	Bm10580d wormpep=BM45684 gene=WBGene00230841 status=Partially_confirmed	K.FSEEISAPAEVDFLSAANIDHLK.S	325	347				17900000	21000000	16400000	18400000	2380000
Male Total	Bm10580d	Bm10580d wormpep=BM45684 gene=WBGene00230841 status=Partially_confirmed	K.KVEEIASK.S	357	364						2360000	2360000	0
Male Total	Bm10580d	Bm10580d wormpep=BM45684 gene=WBGene00230841 status=Partially_confirmed	R.KEIHDITTDLNESSMAIGDSK.S	459	479			canonical	9510000	11000000		10200000	1040000
Male Total	Bm10580d	Bm10580d wormpep=BM45684 gene=WBGene00230841 status=Partially_confirmed	K.EIHDITTDLNESSMAIGDSK.S	460	479			canonical	7530000	10500000	18900000	12300000	5920000
Male Total	Bm10580d	Bm10580d wormpep=BM45684 gene=WBGene00230841 status=Partially_confirmed	K.EIHDITTDLNESSmAIGDSK.S	460	479	M	Oxidation/15.9949	canonical		2500000	1660000	2080000	595000
Male Total	Bm10580d	Bm10580d wormpep=BM45684 gene=WBGene00230841 status=Partially_confirmed	K.SETQFTK.N	480	486				1610000	2610000		2110000	710000
Male Total	Bm10580d	Bm10580d wormpep=BM45684 gene=WBGene00230841 status=Partially_confirmed	R.LQEELVVSSANEIGPPLVQHSEITESLMVASER.I	519	551					14400000		14400000	0
Male Total	Bm10580d	Bm10580d wormpep=BM45684 gene=WBGene00230841 status=Partially_confirmed	K.GTEHEIK.L	578	584						3620000	3620000	0
Male Total	Bm10580d	Bm10580d wormpep=BM45684 gene=WBGene00230841 status=Partially_confirmed	K.LIAIAPQPETNVNLFTDQPSAAEDALK.F	585	611				11700000	14400000	18000000	14700000	3140000
Male Total	Bm10580d	Bm10580d wormpep=BM45684 gene=WBGene00230841 status=Partially_confirmed	K.FSAAPTVLENALQSSIPTK.S	612	630				9090000	7360000	3240000	6560000	3010000
Male Total	Bm10580d	Bm10580d wormpep=BM45684 gene=WBGene00230841 status=Partially_confirmed	K.SNDQDEIVTGAVIDHIQEK.T	631	649				15700000	27900000	35100000	26300000	9800000
Male Total	Bm10580d	Bm10580d wormpep=BM45684 gene=WBGene00230841 status=Partially_confirmed	K.HEGFETLTER.T	654	663				12600000	22700000	18500000	17900000	5050000
Male Total	Bm10580d	Bm10580d wormpep=BM45684 gene=WBGene00230841 status=Partially_confirmed	R.TVSPGMGKDELGSNDKEEQNVEIPQK.S	664	689				14800000	18300000	24500000	19200000	4880000
Male Total	Bm10580d	Bm10580d wormpep=BM45684 gene=WBGene00230841 status=Partially_confirmed	K.SESQMTNTTALTQIQTIETQK.T	690	710			canonical	3950000	5990000	4990000	4980000	1020000
Male Total	Bm10580d	Bm10580d wormpep=BM45684 gene=WBGene00230841 status=Partially_confirmed	R.ECPILSAAEIKPEAAHEK.D	713	730				9480000	9870000	11500000	10300000	1090000
Male Total	Bm10580d	Bm10580d wormpep=BM45684 gene=WBGene00230841 status=Partially_confirmed	R.ECPILSAAEIKPEAAHEKDK.M	713	732				15500000	16100000	16600000	16100000	563000
Female Total	Bm10597a	Bm10597a wormpep=BM29726 gene=WBGene00230858 locus=Bma-hsp-17 status=Confirmed product="small heat shock protein, putative"	R.SLISPF.S	5	10				28300000			28300000	0
Male Total	Bm10597a	Bm10597a wormpep=BM29726 gene=WBGene00230858 locus=Bma-hsp-17 status=Confirmed product="small heat shock protein, putative"	R.SLISPFSPR.F	5	13				9990000			9990000	0
Female Total	Bm10597a	Bm10597a wormpep=BM29726 gene=WBGene00230858 locus=Bma-hsp-17 status=Confirmed product="small heat shock protein, putative"	R.FFDEFR.D	17	22				74900000	77000000	71200000	74400000	2910000
Female Total	Bm10597a	Bm10597a wormpep=BM29726 gene=WBGene00230858 locus=Bma-hsp-17 status=Confirmed product="small heat shock protein, putative"	R.DLDIERPF.F	23	30				7200000		8200000	7700000	709000
Female Total	Bm10597a	Bm10597a wormpep=BM29726 gene=WBGene00230858 locus=Bma-hsp-17 status=Confirmed product="small heat shock protein, putative"	R.DLDIERPFF.Q	23	31				7170000	6780000	9210000	7720000	1310000
Female Total	Bm10597a	Bm10597a wormpep=BM29726 gene=WBGene00230858 locus=Bma-hsp-17 status=Confirmed product="small heat shock protein, putative"	R.DLDIERPFFQRPY.W	23	35				38600000	46700000	41700000	42300000	4070000
Female Total	Bm10597a	Bm10597a wormpep=BM29726 gene=WBGene00230858 locus=Bma-hsp-17 status=Confirmed product="small heat shock protein, putative"	Y.WTDYQFEDSHK.L	36	46				28100000	31100000	30400000	29900000	1580000
Female Total	Bm10597a	Bm10597a wormpep=BM29726 gene=WBGene00230858 locus=Bma-hsp-17 status=Confirmed product="small heat shock protein, putative"	K.LGSGIGEITDTDEHYSVTIDVSQFAPDDLK.V	47	76					9270000	14200000	11700000	3480000
Male Total	Bm10597a	Bm10597a wormpep=BM29726 gene=WBGene00230858 locus=Bma-hsp-17 status=Confirmed product="small heat shock protein, putative"	K.LGSGIGeI.T	47	54	E	Amidated/-0.9840		12200000			12200000	0
Male Total	Bm10597a	Bm10597a wormpep=BM29726 gene=WBGene00230858 locus=Bma-hsp-17 status=Confirmed product="small heat shock protein, putative"	K.LGSGIGEITDTDEHYSVTIDVSQFAPDDLK.V	47	76				27500000	40200000	4060000	23900000	18300000
Female Total	Bm10597a	Bm10597a wormpep=BM29726 gene=WBGene00230858 locus=Bma-hsp-17 status=Confirmed product="small heat shock protein, putative"	K.VSVSDGIVTIEGK.H	77	89				1590000000	916000000	837000000	1110000000	415000000
Male Total	Bm10597a	Bm10597a wormpep=BM29726 gene=WBGene00230858 locus=Bma-hsp-17 status=Confirmed product="small heat shock protein, putative"	K.VSVSDGIVTIEGK.H	77	89				27500000	47100000	27700000	34100000	11200000
Male Total	Bm10597a	Bm10597a wormpep=BM29726 gene=WBGene00230858 locus=Bma-hsp-17 status=Confirmed product="small heat shock protein, putative"	K.HPMIKDQFGEIER.Q	90	102				14900000	13900000	16500000	15100000	1330000
Male Total	Bm10597a	Bm10597a wormpep=BM29726 gene=WBGene00230858 locus=Bma-hsp-17 status=Confirmed product="small heat shock protein, putative"	M.IKDQFGEIER.Q	93	102				7110000	8960000	10800000	8960000	1840000
Female Total	Bm10597a	Bm10597a wormpep=BM29726 gene=WBGene00230858 locus=Bma-hsp-17 status=Confirmed product="small heat shock protein, putative"	K.DQFGEIER.Q	95	102				51800000	43600000	43600000	46300000	4780000
Male Total	Bm10597a	Bm10597a wormpep=BM29726 gene=WBGene00230858 locus=Bma-hsp-17 status=Confirmed product="small heat shock protein, putative"	K.DQFGEIER.Q	95	102				40700000	43900000	33300000	39300000	5460000
Female Total	Bm10597a	Bm10597a wormpep=BM29726 gene=WBGene00230858 locus=Bma-hsp-17 status=Confirmed product="small heat shock protein, putative"	K.DIKPELVTSELTK.D	113	125				118000000	146000000	152000000	139000000	17900000
Male Total	Bm10597a	Bm10597a wormpep=BM29726 gene=WBGene00230858 locus=Bma-hsp-17 status=Confirmed product="small heat shock protein, putative"	K.DIKPELVTSELTK.D	113	125				314000000	354000000	558000000	409000000	131000000
Female Total	Bm10597a	Bm10597a wormpep=BM29726 gene=WBGene00230858 locus=Bma-hsp-17 status=Confirmed product="small heat shock protein, putative"	K.LTIQTPK.K	129	135				18800000	12400000	9330000	13500000	4850000
Male Total	Bm10597a	Bm10597a wormpep=BM29726 gene=WBGene00230858 locus=Bma-hsp-17 status=Confirmed product="small heat shock protein, putative"	K.LTIQTPK.K	129	135				206000000	139000000	150000000	165000000	36000000
Female Fbs1	Bm10630	Bm10630 wormpep=BM42606 gene=WBGene00230891 locus=Bma-tre-3.2 status=Partially_confirmed uniprot=A0A0H5S9B4 insdc=CRZ25273.1 product="Trehalase family protein"	K.EYEFWVQnR.S	260	268	N	Deamidated:18O(1)/2.9883	canonical	10400000	14300000	15900000	13500000	2810000
Mf Total	Bm10631	Bm10631 wormpep=BM27461 gene=WBGene00230892 status=Confirmed uniprot=Q71TT6 insdc=CDQ04283.1 product="recombinant antigen R1, identical"	E.SNCEFWIEDDFHPFVPK.S	27	43				6890000000	8380000000	9580000000	8280000000	1340000000
Mf Total	Bm10631	Bm10631 wormpep=BM27461 gene=WBGene00230892 status=Confirmed uniprot=Q71TT6 insdc=CDQ04283.1 product="recombinant antigen R1, identical"	E.SnCEFWIEDDFHPFVPK.S	27	43	N	Deamidated/0.9840		70900000	87000000	109000000	89000000	19200000
Mf Total	Bm10631	Bm10631 wormpep=BM27461 gene=WBGene00230892 status=Confirmed uniprot=Q71TT6 insdc=CDQ04283.1 product="recombinant antigen R1, identical"	E.SnCeFWIEDDFHPFVPK.S	27	43	N,E	Deamidated:18O(1)/2.9883; Amidated/-0.9840				116000000	116000000	0
Mf Total	Bm10631	Bm10631 wormpep=BM27461 gene=WBGene00230892 status=Confirmed uniprot=Q71TT6 insdc=CDQ04283.1 product="recombinant antigen R1, identical"	N.CEFWIEDDFHPFVPK.S	29	43				61200000	60800000	66000000	62700000	2920000
Mf Total	Bm10631	Bm10631 wormpep=BM27461 gene=WBGene00230892 status=Confirmed uniprot=Q71TT6 insdc=CDQ04283.1 product="recombinant antigen R1, identical"	F.WIEDDFHPFVPK.S	32	43				134000000	181000000	214000000	176000000	40400000
Mf Total	Bm10631	Bm10631 wormpep=BM27461 gene=WBGene00230892 status=Confirmed uniprot=Q71TT6 insdc=CDQ04283.1 product="recombinant antigen R1, identical"	K.SEEAREEYCGFFK.E	44	56				81600000	112000000	118000000	104000000	19400000
Mf Fbs1	Bm10631	Bm10631 wormpep=BM27461 gene=WBGene00230892 status=Confirmed uniprot=Q71TT6 insdc=CDQ04283.1 product="recombinant antigen R1, identical"	R.EEYCGFFK.E	49	56					12000000	13500000	12700000	1080000
Mf Fbs1	Bm10631	Bm10631 wormpep=BM27461 gene=WBGene00230892 status=Confirmed uniprot=Q71TT6 insdc=CDQ04283.1 product="recombinant antigen R1, identical"	R.EEYCGFFKEMnLSR.N	49	62	N	Deamidated:18O(1)/2.9883	canonical	39200000	35700000	38600000	37900000	1890000
Mf Fbs1	Bm10631	Bm10631 wormpep=BM27461 gene=WBGene00230892 status=Confirmed uniprot=Q71TT6 insdc=CDQ04283.1 product="recombinant antigen R1, identical"	R.EEYCGFFKEMNLSRn.E	49	63	N	Deamidated:18O(1)/2.9883	canonical	17900000	18900000		18400000	658000
Mf Fbs1	Bm10631	Bm10631 wormpep=BM27461 gene=WBGene00230892 status=Confirmed uniprot=Q71TT6 insdc=CDQ04283.1 product="recombinant antigen R1, identical"	R.EEYCGFFKEMnLSRNELMDTIR.K	49	70	N	Deamidated:18O(1)/2.9883	canonical	31100000	52600000		41800000	15200000
Mf Fbs1	Bm10631	Bm10631 wormpep=BM27461 gene=WBGene00230892 status=Confirmed uniprot=Q71TT6 insdc=CDQ04283.1 product="recombinant antigen R1, identical"	R.EEYCGFFKEMnLSRnELMDTIR.K	49	70	N,N	Deamidated:18O(1)/2.9883; Deamidated/0.9840	canonical			12200000	12200000	0
Mf Total	Bm10631	Bm10631 wormpep=BM27461 gene=WBGene00230892 status=Confirmed uniprot=Q71TT6 insdc=CDQ04283.1 product="recombinant antigen R1, identical"	R.EEYCGFFK.E	49	56					4450000000	5290000000	4870000000	589000000
Mf Total	Bm10631	Bm10631 wormpep=BM27461 gene=WBGene00230892 status=Confirmed uniprot=Q71TT6 insdc=CDQ04283.1 product="recombinant antigen R1, identical"	R.EEYCGFFKEMnLSRNELMDTIR.K	49	70	N	Deamidated:18O(1)/2.9883	canonical		21500000		21500000	0
Mf Fbs1	Bm10631	Bm10631 wormpep=BM27461 gene=WBGene00230892 status=Confirmed uniprot=Q71TT6 insdc=CDQ04283.1 product="recombinant antigen R1, identical"	K.EmnLSR.N	57	62	M,N	Oxidation/15.9949; Deamidated:18O(1)/2.9883	canonical			6280000	6280000	0
Mf Total	Bm10631	Bm10631 wormpep=BM27461 gene=WBGene00230892 status=Confirmed uniprot=Q71TT6 insdc=CDQ04283.1 product="recombinant antigen R1, identical"	K.EMnLSR.N	57	62	N	Deamidated:18O(1)/2.9883	canonical	17600000			17600000	0
Mf Fbs1	Bm10631	Bm10631 wormpep=BM27461 gene=WBGene00230892 status=Confirmed uniprot=Q71TT6 insdc=CDQ04283.1 product="recombinant antigen R1, identical"	R.NELMDTIR.K	63	70						10600000	10600000	0
Mf Total	Bm10631	Bm10631 wormpep=BM27461 gene=WBGene00230892 status=Confirmed uniprot=Q71TT6 insdc=CDQ04283.1 product="recombinant antigen R1, identical"	R.NELMDTIR.K	63	70				2160000000	2600000000	2630000000	2460000000	264000000
Mf Total	Bm10631	Bm10631 wormpep=BM27461 gene=WBGene00230892 status=Confirmed uniprot=Q71TT6 insdc=CDQ04283.1 product="recombinant antigen R1, identical"	R.nELMDTIR.K	63	70	N	Deamidated/0.9840		98200000	92000000	99900000	96700000	4140000
Mf Total	Bm10631	Bm10631 wormpep=BM27461 gene=WBGene00230892 status=Confirmed uniprot=Q71TT6 insdc=CDQ04283.1 product="recombinant antigen R1, identical"	R.NELmDTIR.K	63	70	M	Oxidation/15.9949			320000000	320000000	320000000	30200
Mf Total	Bm10631	Bm10631 wormpep=BM27461 gene=WBGene00230892 status=Confirmed uniprot=Q71TT6 insdc=CDQ04283.1 product="recombinant antigen R1, identical"	R.KWASK.Y	71	75					22900000		22900000	0
Female Total	Bm10631	Bm10631 wormpep=BM27461 gene=WBGene00230892 status=Confirmed uniprot=Q71TT6 insdc=CDQ04283.1 product="recombinant antigen R1, identical"	K.YGVLEQFDNYVDEELR.Y	76	91					1700000		1700000	0
Mf Fbs1	Bm10631	Bm10631 wormpep=BM27461 gene=WBGene00230892 status=Confirmed uniprot=Q71TT6 insdc=CDQ04283.1 product="recombinant antigen R1, identical"	K.YGVLEQFDNYVDEELR.Y	76	91					7360000	8040000	7700000	477000
Mf Fbs1	Bm10631	Bm10631 wormpep=BM27461 gene=WBGene00230892 status=Confirmed uniprot=Q71TT6 insdc=CDQ04283.1 product="recombinant antigen R1, identical"	K.YGVLeQFDNYVDEELR.Y	76	91	E	Amidated/-0.9840				5560000	5560000	0
Mf Total	Bm10631	Bm10631 wormpep=BM27461 gene=WBGene00230892 status=Confirmed uniprot=Q71TT6 insdc=CDQ04283.1 product="recombinant antigen R1, identical"	K.YGVLEQFDNYVDEELR.Y	76	91				3670000000	4110000000	5270000000	4350000000	829000000
Mf Total	Bm10631	Bm10631 wormpep=BM27461 gene=WBGene00230892 status=Confirmed uniprot=Q71TT6 insdc=CDQ04283.1 product="recombinant antigen R1, identical"	K.YGVLEQFdNYVDEELR.Y	76	91	D	Amidated/-0.9840				2240000000	2240000000	0
Mf Total	Bm10631	Bm10631 wormpep=BM27461 gene=WBGene00230892 status=Confirmed uniprot=Q71TT6 insdc=CDQ04283.1 product="recombinant antigen R1, identical"	K.YGVLEQFDnYVDEELR.Y	76	91	N	Deamidated/0.9840		34300000	40300000	40000000	38200000	3390000
Mf Total	Bm10631	Bm10631 wormpep=BM27461 gene=WBGene00230892 status=Confirmed uniprot=Q71TT6 insdc=CDQ04283.1 product="recombinant antigen R1, identical"	Y.GVLEQFDNYVDEELR.Y	77	91				60400000	153000000	605000000	273000000	291000000
Mf Total	Bm10631	Bm10631 wormpep=BM27461 gene=WBGene00230892 status=Confirmed uniprot=Q71TT6 insdc=CDQ04283.1 product="recombinant antigen R1, identical"	F.DNYVDEELR.Y	83	91				65300000	65300000	83800000	71500000	10700000
Mf Total	Bm10631	Bm10631 wormpep=BM27461 gene=WBGene00230892 status=Confirmed uniprot=Q71TT6 insdc=CDQ04283.1 product="recombinant antigen R1, identical"	R.YENMVYDIFK.D	92	101				1870000000	2110000000	2250000000	2080000000	192000000
Mf Total	Bm10631	Bm10631 wormpep=BM27461 gene=WBGene00230892 status=Confirmed uniprot=Q71TT6 insdc=CDQ04283.1 product="recombinant antigen R1, identical"	R.YEnMVYDIFK.D	92	101	N	Deamidated/0.9840		68100000	106000000	183000000	119000000	58400000
Mf Total	Bm10631	Bm10631 wormpep=BM27461 gene=WBGene00230892 status=Confirmed uniprot=Q71TT6 insdc=CDQ04283.1 product="recombinant antigen R1, identical"	R.YENmVYDIFK.D	92	101	M	Oxidation/15.9949		283000000	153000000	156000000	197000000	74000000
Mf Total	Bm10631	Bm10631 wormpep=BM27461 gene=WBGene00230892 status=Confirmed uniprot=Q71TT6 insdc=CDQ04283.1 product="recombinant antigen R1, identical"	R.YENMVYDIFKDK.V	92	103					69200000	80600000	74900000	8070000
Mf Total	Bm10631	Bm10631 wormpep=BM27461 gene=WBGene00230892 status=Confirmed uniprot=Q71TT6 insdc=CDQ04283.1 product="recombinant antigen R1, identical"	R.YENMVYDIFKDKVnSTCGSEK.I	92	112	N	Deamidated:18O(1)/2.9883	canonical	52300000	57000000	59500000	56300000	3640000
Mf Total	Bm10631	Bm10631 wormpep=BM27461 gene=WBGene00230892 status=Confirmed uniprot=Q71TT6 insdc=CDQ04283.1 product="recombinant antigen R1, identical"	N.MVYDIFK.D	95	101					172000000	177000000	174000000	3360000
Mf Total	Bm10631	Bm10631 wormpep=BM27461 gene=WBGene00230892 status=Confirmed uniprot=Q71TT6 insdc=CDQ04283.1 product="recombinant antigen R1, identical"	K.DKVnSTCGSEK.I	102	112	N	Deamidated/0.9840	canonical		28500000	21800000	25100000	4770000
Mf Total	Bm10631	Bm10631 wormpep=BM27461 gene=WBGene00230892 status=Confirmed uniprot=Q71TT6 insdc=CDQ04283.1 product="recombinant antigen R1, identical"	K.DKVnSTCGSEK.I	102	112	N	Deamidated:18O(1)/2.9883	canonical	484000000		634000000	559000000	106000000
Mf Total	Bm10631	Bm10631 wormpep=BM27461 gene=WBGene00230892 status=Confirmed uniprot=Q71TT6 insdc=CDQ04283.1 product="recombinant antigen R1, identical"	K.VnSTCGSEK.I	104	112	N	Deamidated/0.9840	canonical	5190000			5190000	0
Mf Total	Bm10631	Bm10631 wormpep=BM27461 gene=WBGene00230892 status=Confirmed uniprot=Q71TT6 insdc=CDQ04283.1 product="recombinant antigen R1, identical"	K.VnSTCGSEK.I	104	112	N	Deamidated:18O(1)/2.9883	canonical	324000000	375000000	395000000	365000000	36700000
Mf Total	Bm10631	Bm10631 wormpep=BM27461 gene=WBGene00230892 status=Confirmed uniprot=Q71TT6 insdc=CDQ04283.1 product="recombinant antigen R1, identical"	K.RTLFEITDLLTDR.D	115	127				48000000	53000000	64500000	55100000	8430000
Female Total	Bm10631	Bm10631 wormpep=BM27461 gene=WBGene00230892 status=Confirmed uniprot=Q71TT6 insdc=CDQ04283.1 product="recombinant antigen R1, identical"	R.TLFEITDLLTDR.D	116	127				4060000	3160000	3630000	3610000	450000
Mf Fbs1	Bm10631	Bm10631 wormpep=BM27461 gene=WBGene00230892 status=Confirmed uniprot=Q71TT6 insdc=CDQ04283.1 product="recombinant antigen R1, identical"	R.TLFEITDLLTDR.D	116	127				202000000	214000000	180000000	199000000	17400000
Mf Total	Bm10631	Bm10631 wormpep=BM27461 gene=WBGene00230892 status=Confirmed uniprot=Q71TT6 insdc=CDQ04283.1 product="recombinant antigen R1, identical"	R.TLFEITDLLTDR.D	116	127				12500000000	14400000000	16500000000	14500000000	1990000000
Mf Total	Bm10631	Bm10631 wormpep=BM27461 gene=WBGene00230892 status=Confirmed uniprot=Q71TT6 insdc=CDQ04283.1 product="recombinant antigen R1, identical"	R.TLFEITDLLTDRDTAQQTIQTK.I	116	137					92000000	100000000	96000000	5750000
Mf Total	Bm10631	Bm10631 wormpep=BM27461 gene=WBGene00230892 status=Confirmed uniprot=Q71TT6 insdc=CDQ04283.1 product="recombinant antigen R1, identical"	F.EITDLLTDR.D	119	127					240000000	240000000	240000000	254000
Female Total	Bm10631	Bm10631 wormpep=BM27461 gene=WBGene00230892 status=Confirmed uniprot=Q71TT6 insdc=CDQ04283.1 product="recombinant antigen R1, identical"	R.DTAQQTIQTK.I	128	137				1860000	1310000	1380000	1520000	297000
Mf Fbs1	Bm10631	Bm10631 wormpep=BM27461 gene=WBGene00230892 status=Confirmed uniprot=Q71TT6 insdc=CDQ04283.1 product="recombinant antigen R1, identical"	R.DTAQQTIQTK.I	128	137				4980000		5520000	5250000	385000
Mf Total	Bm10631	Bm10631 wormpep=BM27461 gene=WBGene00230892 status=Confirmed uniprot=Q71TT6 insdc=CDQ04283.1 product="recombinant antigen R1, identical"	R.DTAQQTIQTK.I	128	137				1610000000	1740000000	2050000000	1800000000	227000000
Mf Fbs1	Bm10631	Bm10631 wormpep=BM27461 gene=WBGene00230892 status=Confirmed uniprot=Q71TT6 insdc=CDQ04283.1 product="recombinant antigen R1, identical"	K.IDEIINNLNER.E	138	148				31100000	32600000	40300000	34700000	4950000
Mf Total	Bm10631	Bm10631 wormpep=BM27461 gene=WBGene00230892 status=Confirmed uniprot=Q71TT6 insdc=CDQ04283.1 product="recombinant antigen R1, identical"	K.IDEIINNLNER.E	138	148				7150000000	299000000		3720000000	4840000000
Mf Total	Bm10631	Bm10631 wormpep=BM27461 gene=WBGene00230892 status=Confirmed uniprot=Q71TT6 insdc=CDQ04283.1 product="recombinant antigen R1, identical"	K.IDEIInNLNER.E	138	148	N	Deamidated/0.9840		534000000	402000000	343000000	426000000	97400000
Mf Total	Bm10631	Bm10631 wormpep=BM27461 gene=WBGene00230892 status=Confirmed uniprot=Q71TT6 insdc=CDQ04283.1 product="recombinant antigen R1, identical"	K.IDEIINnLNER.E	138	148	N	Deamidated/0.9840			61300000	58100000	59700000	2260000
Mf Total	Bm10631	Bm10631 wormpep=BM27461 gene=WBGene00230892 status=Confirmed uniprot=Q71TT6 insdc=CDQ04283.1 product="recombinant antigen R1, identical"	K.IDEIINNLnER.E	138	148	N	Deamidated/0.9840		506000000	207000000	242000000	319000000	164000000
Mf Total	Bm10631	Bm10631 wormpep=BM27461 gene=WBGene00230892 status=Confirmed uniprot=Q71TT6 insdc=CDQ04283.1 product="recombinant antigen R1, identical"	K.IDEIINNLneR.E	138	148	N,E	Deamidated:18O(1)/2.9883; Amidated/-0.9840			3840000000	4400000000	4120000000	400000000
Mf Total	Bm10631	Bm10631 wormpep=BM27461 gene=WBGene00230892 status=Confirmed uniprot=Q71TT6 insdc=CDQ04283.1 product="recombinant antigen R1, identical"	R.ERMELTQL.W	149	156					435000000	298000000	367000000	96900000
Mf Total	Bm10631	Bm10631 wormpep=BM27461 gene=WBGene00230892 status=Confirmed uniprot=Q71TT6 insdc=CDQ04283.1 product="recombinant antigen R1, identical"	R.MELTQL.W	151	156				189000000	208000000	228000000	208000000	19200000
Mf Total	Bm10631	Bm10631 wormpep=BM27461 gene=WBGene00230892 status=Confirmed uniprot=Q71TT6 insdc=CDQ04283.1 product="recombinant antigen R1, identical"	R.MELTQLW.A	151	157				39200000		38900000	39000000	209000
Mf Total	Bm10631	Bm10631 wormpep=BM27461 gene=WBGene00230892 status=Confirmed uniprot=Q71TT6 insdc=CDQ04283.1 product="recombinant antigen R1, identical"	R.MELTQLWA.I	151	158					16900000		16900000	0
Mf Total	Bm10631	Bm10631 wormpep=BM27461 gene=WBGene00230892 status=Confirmed uniprot=Q71TT6 insdc=CDQ04283.1 product="recombinant antigen R1, identical"	R.MELTQLWAILGEEAIIEAQDK.F	151	171				82300000			82300000	0
Mf Total	Bm10631	Bm10631 wormpep=BM27461 gene=WBGene00230892 status=Confirmed uniprot=Q71TT6 insdc=CDQ04283.1 product="recombinant antigen R1, identical"	R.MELTQLWAILGEEAIIEAQDKFENGnSI.W	151	178	N	Deamidated/0.9840			43100000	43800000	43400000	494000
Mf Total	Bm10631	Bm10631 wormpep=BM27461 gene=WBGene00230892 status=Confirmed uniprot=Q71TT6 insdc=CDQ04283.1 product="recombinant antigen R1, identical"	R.MELTQLWAILGEEAIIEAQDKFeNGnSIW.E	151	179	E,N	Amidated/-0.9840; Deamidated:18O(1)/2.9883				59700000	59700000	0
Mf Total	Bm10631	Bm10631 wormpep=BM27461 gene=WBGene00230892 status=Confirmed uniprot=Q71TT6 insdc=CDQ04283.1 product="recombinant antigen R1, identical"	R.MELTQLWAILGEEAIIEAQDKFEnGNSIW.E	151	179	N	Deamidated/0.9840			26600000		26600000	0
Mf Total	Bm10631	Bm10631 wormpep=BM27461 gene=WBGene00230892 status=Confirmed uniprot=Q71TT6 insdc=CDQ04283.1 product="recombinant antigen R1, identical"	L.WAILGEEAIIEAQDK.F	157	171					32300000	42500000	37400000	7220000
Mf Total	Bm10631	Bm10631 wormpep=BM27461 gene=WBGene00230892 status=Confirmed uniprot=Q71TT6 insdc=CDQ04283.1 product="recombinant antigen R1, identical"	K.SEIVK.D	193	197				98100000			98100000	0
Mf Total	Bm10631	Bm10631 wormpep=BM27461 gene=WBGene00230892 status=Confirmed uniprot=Q71TT6 insdc=CDQ04283.1 product="recombinant antigen R1, identical"	K.ILISN.-	202	206				135000000	133000000	149000000	139000000	8580000
Female Total	Bm10655	Bm10655 wormpep=BM44807 gene=WBGene00230916 locus=Bma-nex-3 status=Confirmed uniprot=A0A0H5S9P4 insdc=CRZ25286.1 product="Annexin family protein"	R.DIILALMETPTK.Y	83	94				2030000	1780000	2050000	1950000	148000
Female Total	Bm10655	Bm10655 wormpep=BM44807 gene=WBGene00230916 locus=Bma-nex-3 status=Confirmed uniprot=A0A0H5S9P4 insdc=CRZ25286.1 product="Annexin family protein"	R.QIEQDIEK.Y	226	233						31100000	31100000	0
Male Total	Bm10669a	Bm10669a wormpep=BM45568 gene=WBGene00230930 status=Confirmed uniprot=A0A0J9Y0D8 insdc=CDP98973.1	R.EIPHMESK.G	31	38				11700000	11400000	14100000	12400000	1490000
Mf Total	Bm10669a	Bm10669a wormpep=BM45568 gene=WBGene00230930 status=Confirmed uniprot=A0A0J9Y0D8 insdc=CDP98973.1	K.GQMQR.G	39	43						6060000	6060000	0
Male Total	Bm10669a	Bm10669a wormpep=BM45568 gene=WBGene00230930 status=Confirmed uniprot=A0A0J9Y0D8 insdc=CDP98973.1	R.GQVLLGGWQER.S	44	54				6740000	7130000	10800000	8210000	2210000
Mf Total	Bm10669a	Bm10669a wormpep=BM45568 gene=WBGene00230930 status=Confirmed uniprot=A0A0J9Y0D8 insdc=CDP98973.1	R.GQVLLGGWQER.S	44	54					217000000		217000000	0
Female Total	Bm10669a	Bm10669a wormpep=BM45568 gene=WBGene00230930 status=Confirmed uniprot=A0A0J9Y0D8 insdc=CDP98973.1	R.SPEDNEILELLPSVLTK.V	55	71					24900000		24900000	0
Mf Total	Bm10669a	Bm10669a wormpep=BM45568 gene=WBGene00230930 status=Confirmed uniprot=A0A0J9Y0D8 insdc=CDP98973.1	R.SPEDNEILELLPSVLTK.V	55	71				414000000	413000000	567000000	465000000	88700000
Female Total	Bm10669a	Bm10669a wormpep=BM45568 gene=WBGene00230930 status=Confirmed uniprot=A0A0J9Y0D8 insdc=CDP98973.1	K.VNQQSNDEYHLMPIK.L	72	86					47800000		47800000	0
Mf Total	Bm10669a	Bm10669a wormpep=BM45568 gene=WBGene00230930 status=Confirmed uniprot=A0A0J9Y0D8 insdc=CDP98973.1	K.VNQQSNDEYHLMPIK.L	72	86				149000000	210000000	232000000	197000000	43300000
Female Fbs1	Bm10669a	Bm10669a wormpep=BM45568 gene=WBGene00230930 status=Confirmed uniprot=A0A0J9Y0D8 insdc=CDP98973.1	K.LLnVSSQVVAGVK.Y	87	99	N	Deamidated:18O(1)/2.9883	canonical,NXS		262000000	305000000	283000000	30800000
Female Total	Bm10669a	Bm10669a wormpep=BM45568 gene=WBGene00230930 status=Confirmed uniprot=A0A0J9Y0D8 insdc=CDP98973.1	K.LLnVSSQVVAGVK.Y	87	99	N	Deamidated:18O(1)/2.9883	canonical		19100000		19100000	0
Mf Fbs1	Bm10669a	Bm10669a wormpep=BM45568 gene=WBGene00230930 status=Confirmed uniprot=A0A0J9Y0D8 insdc=CDP98973.1	K.LLnVSSQVVAGVK.Y	87	99	N	Deamidated:18O(1)/2.9883	canonical	199000000	214000000	188000000	200000000	13200000
Male Total	Bm10669a	Bm10669a wormpep=BM45568 gene=WBGene00230930 status=Confirmed uniprot=A0A0J9Y0D8 insdc=CDP98973.1	K.MEVQVAR.S	102	108						68000000	68000000	0
Male Total	Bm10669a	Bm10669a wormpep=BM45568 gene=WBGene00230930 status=Confirmed uniprot=A0A0J9Y0D8 insdc=CDP98973.1	K.mEVQVAR.S	102	108	M	Oxidation/15.9949			11400000	15000000	13200000	2580000
Male Total	Bm10669a	Bm10669a wormpep=BM45568 gene=WBGene00230930 status=Confirmed uniprot=A0A0J9Y0D8 insdc=CDP98973.1	K.SASEQVNLK.T	114	122				122000000	137000000	96300000	118000000	20600000
Mf Total	Bm10669a	Bm10669a wormpep=BM45568 gene=WBGene00230930 status=Confirmed uniprot=A0A0J9Y0D8 insdc=CDP98973.1	K.SASEQVNLK.T	114	122					114000000		114000000	0
Female Fbs1	Bm10669a	Bm10669a wormpep=BM45568 gene=WBGene00230930 status=Confirmed uniprot=A0A0J9Y0D8 insdc=CDP98973.1	K.KLEGHPDQVMTLEVWEKPWEDFLQVNILETK.V	126	156				4740000	5280000	5450000	5160000	369000
Mf Total	Bm10669a	Bm10669a wormpep=BM45568 gene=WBGene00230930 status=Confirmed uniprot=A0A0J9Y0D8 insdc=CDP98973.1	K.KLEGHPDQVMTLEVWEKPWEDFLQVNILETK.V	126	156				98200000	74200000	19700000	64000000	40200000
Mf Total	Bm10669a	Bm10669a wormpep=BM45568 gene=WBGene00230930 status=Confirmed uniprot=A0A0J9Y0D8 insdc=CDP98973.1	K.KLEGHPDQVmTLEVWEKPWEDFLQVNILETK.V	126	156	M	Oxidation/15.9949		4120000			4120000	0
Female Total	Bm10669a	Bm10669a wormpep=BM45568 gene=WBGene00230930 status=Confirmed uniprot=A0A0J9Y0D8 insdc=CDP98973.1	K.VLSSV.-	157	161					77100000		77100000	0
Male Total	Bm10669a	Bm10669a wormpep=BM45568 gene=WBGene00230930 status=Confirmed uniprot=A0A0J9Y0D8 insdc=CDP98973.1	K.VLSSV.-	157	161					32100000		32100000	0
Mf Total	Bm10669a	Bm10669a wormpep=BM45568 gene=WBGene00230930 status=Confirmed uniprot=A0A0J9Y0D8 insdc=CDP98973.1	K.VLSSV.-	157	161				81500000	96200000	113000000	96900000	15900000
Female Total	Bm10669b	Bm10669b wormpep=BM40679 gene=WBGene00230930 status=Confirmed uniprot=A0A0J9XZE6 insdc=CDP98974.1	R.SPEDNEILELLPSVLTK.V	21	37				28000000		22200000	25100000	4140000
Female Total	Bm10669b	Bm10669b wormpep=BM40679 gene=WBGene00230930 status=Confirmed uniprot=A0A0J9XZE6 insdc=CDP98974.1	K.VNQQSNDEYHLMPIK.L	38	52				43900000			43900000	0
Female Total	Bm10669b	Bm10669b wormpep=BM40679 gene=WBGene00230930 status=Confirmed uniprot=A0A0J9XZE6 insdc=CDP98974.1	K.LLnVSSQVVAGVK.Y	53	65	N	Deamidated:18O(1)/2.9883	canonical	17900000		17900000	17900000	12200
Female Total	Bm10669b	Bm10669b wormpep=BM40679 gene=WBGene00230930 status=Confirmed uniprot=A0A0J9XZE6 insdc=CDP98974.1	K.MEVQVAR.S	68	74				18500000			18500000	0
Female Total	Bm10669b	Bm10669b wormpep=BM40679 gene=WBGene00230930 status=Confirmed uniprot=A0A0J9XZE6 insdc=CDP98974.1	K.SASEQVNLK.T	80	88				96800000			96800000	0
Female Total	Bm10669b	Bm10669b wormpep=BM40679 gene=WBGene00230930 status=Confirmed uniprot=A0A0J9XZE6 insdc=CDP98974.1	M.TLEVWEKPWEDFLQVNILETK.V	102	122				2560000			2560000	0
Female Total	Bm10669b	Bm10669b wormpep=BM40679 gene=WBGene00230930 status=Confirmed uniprot=A0A0J9XZE6 insdc=CDP98974.1	K.VLSSV.-	123	127				79500000			79500000	0
Female Total	Bm10670	Bm10670 wormpep=BM45636 gene=WBGene00230931 status=Predicted uniprot=A0A0J9XZF0 insdc=CDP98979.1 product="Strictosidine synthase family protein"	K.LEGILAVNNILTK.A	40	52				9510000	10000000	9590000	9710000	291000
Female Total	Bm10670	Bm10670 wormpep=BM45636 gene=WBGene00230931 status=Predicted uniprot=A0A0J9XZF0 insdc=CDP98979.1 product="Strictosidine synthase family protein"	K.IFGPESIIVEK.D	61	71				36100000	38500000	38700000	37800000	1460000
Mf Total	Bm10670	Bm10670 wormpep=BM45636 gene=WBGene00230931 status=Predicted uniprot=A0A0J9XZF0 insdc=CDP98979.1 product="Strictosidine synthase family protein"	K.IFGPESIIVEK.D	61	71				189000000	229000000	200000000	206000000	20700000
Female Total	Bm10670	Bm10670 wormpep=BM45636 gene=WBGene00230931 status=Predicted uniprot=A0A0J9XZF0 insdc=CDP98979.1 product="Strictosidine synthase family protein"	K.IVTGMQnGMIISAESGVIR.K	74	92	N	Deamidated/0.9840		3360000	3030000		3200000	234000
Female Total	Bm10670	Bm10670 wormpep=BM45636 gene=WBGene00230931 status=Predicted uniprot=A0A0J9XZF0 insdc=CDP98979.1 product="Strictosidine synthase family protein"	K.SLTFGSVNLDLCDGR.F	94	108				2670000	7170000	7920000	5920000	2840000
Male Total	Bm10670	Bm10670 wormpep=BM45636 gene=WBGene00230931 status=Predicted uniprot=A0A0J9XZF0 insdc=CDP98979.1 product="Strictosidine synthase family protein"	K.SLTFGSVNLDLCDGR.F	94	108				15900000	15200000	9550000	13500000	3470000
Female Fbs1	Bm10670	Bm10670 wormpep=BM45636 gene=WBGene00230931 status=Predicted uniprot=A0A0J9XZF0 insdc=CDP98979.1 product="Strictosidine synthase family protein"	K.GQHmVILGnQTEVnGK.P	146	161	M,N,N	Oxidation/15.9949; Deamidated:18O(1)/2.9883; Deamidated/0.9840	canonical			5100000	5100000	0
Female Fbs1	Bm10670	Bm10670 wormpep=BM45636 gene=WBGene00230931 status=Predicted uniprot=A0A0J9XZF0 insdc=CDP98979.1 product="Strictosidine synthase family protein"	K.GQHMVILGnQTEVnGK.P	146	161	N,N	Deamidated:18O(1)/2.9883; Deamidated/0.9840	canonical	34600000	41600000	41300000	39200000	3960000
Female Fbs1	Bm10670	Bm10670 wormpep=BM45636 gene=WBGene00230931 status=Predicted uniprot=A0A0J9XZF0 insdc=CDP98979.1 product="Strictosidine synthase family protein"	K.GQHMVILGnQTEVnGKPMK.F	146	164	N,N	Deamidated:18O(1)/2.9883; Deamidated/0.9840	canonical	26600000	20700000	26900000	24700000	3450000
Mf Fbs1	Bm10670	Bm10670 wormpep=BM45636 gene=WBGene00230931 status=Predicted uniprot=A0A0J9XZF0 insdc=CDP98979.1 product="Strictosidine synthase family protein"	K.GQHMVILGnQTEVNGK.P	146	161	N	Deamidated:18O(1)/2.9883	canonical		7620000		7620000	0
Mf Fbs1	Bm10670	Bm10670 wormpep=BM45636 gene=WBGene00230931 status=Predicted uniprot=A0A0J9XZF0 insdc=CDP98979.1 product="Strictosidine synthase family protein"	K.GQHMVILGnQTEVnGK.P	146	161	N,N	Deamidated:18O(1)/2.9883; Deamidated/0.9840	canonical	20900000	20900000	15700000	19100000	3000000
Mf Fbs1	Bm10670	Bm10670 wormpep=BM45636 gene=WBGene00230931 status=Predicted uniprot=A0A0J9XZF0 insdc=CDP98979.1 product="Strictosidine synthase family protein"	K.GQHMVILGnQTEVnGKPMK.F	146	164	N,N	Deamidated:18O(1)/2.9883; Deamidated/0.9840	canonical	8510000	10100000	7950000	8860000	1140000
Female Fbs1	Bm10670	Bm10670 wormpep=BM45636 gene=WBGene00230931 status=Predicted uniprot=A0A0J9XZF0 insdc=CDP98979.1 product="Strictosidine synthase family protein"	H.MVILGnQTEVNGK.P	149	161	N	Deamidated:18O(1)/2.9883	canonical	5660000	6090000	5640000	5800000	254000
Female Fbs1	Bm10670	Bm10670 wormpep=BM45636 gene=WBGene00230931 status=Predicted uniprot=A0A0J9XZF0 insdc=CDP98979.1 product="Strictosidine synthase family protein"	H.MVILGnQTEVnGK.P	149	161	N,N	Deamidated:18O(1)/2.9883; Deamidated/0.9840	canonical	45300000	37900000	42600000	41900000	3750000
Female Fbs1	Bm10670	Bm10670 wormpep=BM45636 gene=WBGene00230931 status=Predicted uniprot=A0A0J9XZF0 insdc=CDP98979.1 product="Strictosidine synthase family protein"	H.MVILGnQTEVnGKPMK.F	149	164	N,N	Deamidated:18O(1)/2.9883; Deamidated/0.9840	canonical	15700000	16200000	17500000	16500000	929000
Mf Fbs1	Bm10670	Bm10670 wormpep=BM45636 gene=WBGene00230931 status=Predicted uniprot=A0A0J9XZF0 insdc=CDP98979.1 product="Strictosidine synthase family protein"	H.MVILGnQTEVnGK.P	149	161	N,N	Deamidated:18O(1)/2.9883; Deamidated/0.9840	canonical	12100000	15800000	17800000	15200000	2860000
Female Fbs1	Bm10670	Bm10670 wormpep=BM45636 gene=WBGene00230931 status=Predicted uniprot=A0A0J9XZF0 insdc=CDP98979.1 product="Strictosidine synthase family protein"	M.VILGnQTEVnGK.P	150	161	N,N	Deamidated:18O(1)/2.9883; Deamidated/0.9840	canonical			4560000	4560000	0
Female Total	Bm10670	Bm10670 wormpep=BM45636 gene=WBGene00230931 status=Predicted uniprot=A0A0J9XZF0 insdc=CDP98979.1 product="Strictosidine synthase family protein"	K.FLNDIDVVDR.D	165	174				39500000	33700000	34700000	36000000	3090000
Mf Total	Bm10670	Bm10670 wormpep=BM45636 gene=WBGene00230931 status=Predicted uniprot=A0A0J9XZF0 insdc=CDP98979.1 product="Strictosidine synthase family protein"	K.FLNDIDVVDR.D	165	174				191000000	205000000	244000000	213000000	27800000
Female Total	Bm10670	Bm10670 wormpep=BM45636 gene=WBGene00230931 status=Predicted uniprot=A0A0J9XZF0 insdc=CDP98979.1 product="Strictosidine synthase family protein"	R.DVLIFTDSSSK.W	175	185				27400000	28700000	30800000	29000000	1720000
Mf Total	Bm10670	Bm10670 wormpep=BM45636 gene=WBGene00230931 status=Predicted uniprot=A0A0J9XZF0 insdc=CDP98979.1 product="Strictosidine synthase family protein"	R.DVLIFTDSSSK.W	175	185				168000000	198000000	216000000	194000000	24200000
Female Total	Bm10670	Bm10670 wormpep=BM45636 gene=WBGene00230931 status=Predicted uniprot=A0A0J9XZF0 insdc=CDP98979.1 product="Strictosidine synthase family protein"	N.ILLEGIPnGR.V	194	203	N	Deamidated/0.9840		8020000	7120000	8070000	7730000	535000
Mf Total	Bm10670	Bm10670 wormpep=BM45636 gene=WBGene00230931 status=Predicted uniprot=A0A0J9XZF0 insdc=CDP98979.1 product="Strictosidine synthase family protein"	N.ILLEGIPnGR.V	194	203	N	Deamidated/0.9840			54500000	54100000	54300000	279000
Female Total	Bm10670	Bm10670 wormpep=BM45636 gene=WBGene00230931 status=Predicted uniprot=A0A0J9XZF0 insdc=CDP98979.1 product="Strictosidine synthase family protein"	K.IEVIMDK.L	214	220				7030000	7820000	8990000	7940000	988000
Mf Total	Bm10670	Bm10670 wormpep=BM45636 gene=WBGene00230931 status=Predicted uniprot=A0A0J9XZF0 insdc=CDP98979.1 product="Strictosidine synthase family protein"	K.QSFLVSETGAAR.I	234	245				31400000	35700000		33500000	3050000
Male Total	Bm10670	Bm10670 wormpep=BM45636 gene=WBGene00230931 status=Predicted uniprot=A0A0J9XZF0 insdc=CDP98979.1 product="Strictosidine synthase family protein"	R.HWIAGPR.M	249	255				16300000	24900000	26600000	22600000	5530000
Female Total	Bm10670	Bm10670 wormpep=BM45636 gene=WBGene00230931 status=Predicted uniprot=A0A0J9XZF0 insdc=CDP98979.1 product="Strictosidine synthase family protein"	R.MGETEIFIDNLPGLPDNIR.L	256	274				19400000			19400000	0
Male Total	Bm10670	Bm10670 wormpep=BM45636 gene=WBGene00230931 status=Predicted uniprot=A0A0J9XZF0 insdc=CDP98979.1 product="Strictosidine synthase family protein"	R.MGETEIFIDNLPGLPDNIR.L	256	274				8760000	10200000	10700000	9900000	1020000
Mf Total	Bm10670	Bm10670 wormpep=BM45636 gene=WBGene00230931 status=Predicted uniprot=A0A0J9XZF0 insdc=CDP98979.1 product="Strictosidine synthase family protein"	R.MGETEIFIDNLPGLPDNIR.L	256	274						51800000	51800000	0
Female Fbs1	Bm10670	Bm10670 wormpep=BM45636 gene=WBGene00230931 status=Predicted uniprot=A0A0J9XZF0 insdc=CDP98979.1 product="Strictosidine synthase family protein"	R.LGSnGTF.W	275	281	N	Deamidated:18O(1)/2.9883	canonical	16600000			16600000	0
Female Fbs1	Bm10670	Bm10670 wormpep=BM45636 gene=WBGene00230931 status=Predicted uniprot=A0A0J9XZF0 insdc=CDP98979.1 product="Strictosidine synthase family protein"	R.LGSnGTFWIGLGAVR.H	275	289	N	Deamidated:18O(1)/2.9883	canonical	36800000	35800000	31700000	34800000	2710000
Mf Fbs1	Bm10670	Bm10670 wormpep=BM45636 gene=WBGene00230931 status=Predicted uniprot=A0A0J9XZF0 insdc=CDP98979.1 product="Strictosidine synthase family protein"	R.LGSnGTFWIGLGAVR.H	275	289	N	Deamidated:18O(1)/2.9883	canonical	105000000		84700000	94600000	14100000
Female Total	Bm10670	Bm10670 wormpep=BM45636 gene=WBGene00230931 status=Predicted uniprot=A0A0J9XZF0 insdc=CDP98979.1 product="Strictosidine synthase family protein"	R.HSDQFSMLDFLADKPY.I	290	305				6410000	5370000	5390000	5720000	596000
Female Total	Bm10670	Bm10670 wormpep=BM45636 gene=WBGene00230931 status=Predicted uniprot=A0A0J9XZF0 insdc=CDP98979.1 product="Strictosidine synthase family protein"	R.HSDqFSMLDFLADKPYIR.K	290	307	Q	Deamidated/0.9840		269000			269000	0
Mf Total	Bm10670	Bm10670 wormpep=BM45636 gene=WBGene00230931 status=Predicted uniprot=A0A0J9XZF0 insdc=CDP98979.1 product="Strictosidine synthase family protein"	R.HSDQFSMLDFLADKPYIR.K	290	307				29400000	26600000	32300000	29500000	2860000
Mf Total	Bm10670	Bm10670 wormpep=BM45636 gene=WBGene00230931 status=Predicted uniprot=A0A0J9XZF0 insdc=CDP98979.1 product="Strictosidine synthase family protein"	R.HSDqFSMLDFLADKPYIR.K	290	307	Q	Deamidated/0.9840				2880000	2880000	0
Female Total	Bm10670	Bm10670 wormpep=BM45636 gene=WBGene00230931 status=Predicted uniprot=A0A0J9XZF0 insdc=CDP98979.1 product="Strictosidine synthase family protein"	K.CILQLVPER.Q	309	317				10000000	8120000		9080000	1350000
Female Total	Bm10670	Bm10670 wormpep=BM45636 gene=WBGene00230931 status=Predicted uniprot=A0A0J9XZF0 insdc=CDP98979.1 product="Strictosidine synthase family protein"	K.GQIVASAHDPMGQIIK.E	340	355				11500000	12900000	12400000	12200000	717000
Male Fbs1	Bm10677	Bm10677 wormpep=BM44645 gene=WBGene00230938 status=Partially_confirmed uniprot=A0A0J9Y055 insdc=CDP99040.1	R.EVLADVQnETYSITDEEEDRR.R	63	83	N	Deamidated:18O(1)/2.9883	canonical			4930000	4930000	0
Male Total	Bm10677	Bm10677 wormpep=BM44645 gene=WBGene00230938 status=Partially_confirmed uniprot=A0A0J9Y055 insdc=CDP99040.1	R.DMLTLMEK.R	96	103						34000000	34000000	0
Male Total	Bm10686a	Bm10686a wormpep=BM34100 gene=WBGene00230947 status=Confirmed uniprot=A0A0J9XZL3 insdc=CDP99090.1	K.NAATEPPEK.Q	135	143						1130000	1130000	0
Male Total	Bm10686a	Bm10686a wormpep=BM34100 gene=WBGene00230947 status=Confirmed uniprot=A0A0J9XZL3 insdc=CDP99090.1	R.KEIDWSVPFVSS.-	262	273				7240000	6600000	7000000	6950000	322000
Female Total	Bm10686b	Bm10686b wormpep=BM33291 gene=WBGene00230947 status=Partially_confirmed uniprot=A0A0J9Y0E3 insdc=CDP99088.1	R.FHQLDITDHTSCENFASYLK.K	97	116				4110000			4110000	0
Mf Total	Bm10686b	Bm10686b wormpep=BM33291 gene=WBGene00230947 status=Partially_confirmed uniprot=A0A0J9Y0E3 insdc=CDP99088.1	R.FHQLDITDHTSCENFASYLK.K	97	116				106000000			106000000	0
Female Total	Bm10686b	Bm10686b wormpep=BM33291 gene=WBGene00230947 status=Partially_confirmed uniprot=A0A0J9Y0E3 insdc=CDP99088.1	K.NAATEPPEK.Q	135	143					3720000	3490000	3610000	158000
Mf Total	Bm10686b	Bm10686b wormpep=BM33291 gene=WBGene00230947 status=Partially_confirmed uniprot=A0A0J9Y0E3 insdc=CDP99088.1	K.NAATEPPEK.Q	135	143				39400000			39400000	0
Mf Total	Bm10686b	Bm10686b wormpep=BM33291 gene=WBGene00230947 status=Partially_confirmed uniprot=A0A0J9Y0E3 insdc=CDP99088.1	K.QVSDILLPL.I	158	166				17300000	16900000	20300000	18100000	1840000
Mf Total	Bm10686b	Bm10686b wormpep=BM33291 gene=WBGene00230947 status=Partially_confirmed uniprot=A0A0J9Y0E3 insdc=CDP99088.1	R.VVNVSSSEGVIAGR.Y	173	186			canonical	41200000	48700000	45700000	45200000	3750000
Mf Total	Bm10686b	Bm10686b wormpep=BM33291 gene=WBGene00230947 status=Partially_confirmed uniprot=A0A0J9Y0E3 insdc=CDP99088.1	R.YSDEIIAR.L	187	194				45800000			45800000	0
Female Total	Bm10686b	Bm10686b wormpep=BM33291 gene=WBGene00230947 status=Partially_confirmed uniprot=A0A0J9Y0E3 insdc=CDP99088.1	R.LTSPSLTIADIDK.F	195	207				6110000	6240000	6950000	6440000	453000
Mf Total	Bm10686b	Bm10686b wormpep=BM33291 gene=WBGene00230947 status=Partially_confirmed uniprot=A0A0J9Y0E3 insdc=CDP99088.1	K.EIDWSVPFVSS.-	305	315					50200000	53700000	51900000	2510000
Mf Total	Bm10695a	Bm10695a wormpep=BM40029 gene=WBGene00230956 locus=Bma-akap-1 status=Partially_confirmed product="KH domain containing protein"	R.IDSALLDANLAK.A	736	747				505000000		520000000	513000000	10100000
Mf Total	Bm10720	Bm10720 wormpep=BM39013 gene=WBGene00230981 locus=Bma-hrpf-2.2 status=Confirmed uniprot=A0A0H5SA07 insdc=CRZ25416.1 product="RNA binding protein, putative"	R.AFLEGLEVK.S	72	80				108000000			108000000	0
Mf Total	Bm10720	Bm10720 wormpep=BM39013 gene=WBGene00230981 locus=Bma-hrpf-2.2 status=Confirmed uniprot=A0A0H5SA07 insdc=CRZ25416.1 product="RNA binding protein, putative"	R.ASGECYVELVDK.V	92	103				93300000	89700000	97200000	93400000	3750000
Mf Total	Bm10720	Bm10720 wormpep=BM39013 gene=WBGene00230981 locus=Bma-hrpf-2.2 status=Confirmed uniprot=A0A0H5SA07 insdc=CRZ25416.1 product="RNA binding protein, putative"	K.LGGVR.P	270	274				41700000			41700000	0
Mf Total	Bm10720	Bm10720 wormpep=BM39013 gene=WBGene00230981 locus=Bma-hrpf-2.2 status=Confirmed uniprot=A0A0H5SA07 insdc=CRZ25416.1 product="RNA binding protein, putative"	F.TAADVPITQK.Y	395	404						121000000	121000000	0
Mf Total	Bm10720	Bm10720 wormpep=BM39013 gene=WBGene00230981 locus=Bma-hrpf-2.2 status=Confirmed uniprot=A0A0H5SA07 insdc=CRZ25416.1 product="RNA binding protein, putative"	R.IGGTGDYPAAVSGGGCR.G	411	427					28400000	31200000	29800000	1990000
Female Total	Bm10728	Bm10728 wormpep=BM23272 gene=WBGene00230989 status=Confirmed uniprot=A0A0J9Y0J0 insdc=CDP99324.1 product="Double-stranded RNA binding motif family protein"	K.TFVSILEEGCK.K	87	97				4000000	3420000	3440000	3620000	331000
Female Fbs1	Bm10738	Bm10738 wormpep=BM44450 gene=WBGene00230999 status=Partially_confirmed uniprot=A0A0H5SBG5 insdc=CRZ25440.1	R.LIDSTDnNNTSLR.Y	102	114	N	Deamidated:18O(1)/2.9883	canonical,NXS	1300000		1350000	1320000	32600
Female Fbs1	Bm10738	Bm10738 wormpep=BM44450 gene=WBGene00230999 status=Partially_confirmed uniprot=A0A0H5SBG5 insdc=CRZ25440.1	R.LIDSTDNnNTSLR.Y	102	114	N	Deamidated:18O(1)/2.9883	canonical,NXS	2600000	1130000		1870000	1040000
Mf Total	Bm10739a	Bm10739a wormpep=BM43381 gene=WBGene00231000 locus=Bma-cht-1.4 status=Predicted uniprot=A0A0J9XZZ6 insdc=CDP99370.1 product="Endochitinase, putative"	R.GWTLDNPSETAIGAAASR.P	281	298				101000000	91800000	95400000	96200000	4800000
Female Fbs1	Bm10769	Bm10769 wormpep=BM42915 gene=WBGene00231030 status=Partially_confirmed uniprot=A0A0H5S9W4 insdc=CRZ25468.1	K.AGMLADALGDVFSnVTGK.G	161	178	N	Deamidated:18O(1)/2.9883	canonical		5610000	6100000	5860000	351000
Mf Fbs1	Bm10769	Bm10769 wormpep=BM42915 gene=WBGene00231030 status=Partially_confirmed uniprot=A0A0H5S9W4 insdc=CRZ25468.1	K.AGMLADALGDVFSnVTGK.G	161	178	N	Deamidated:18O(1)/2.9883	canonical	33300000	63500000	71900000	56200000	20300000
Female Total	Bm10770	Bm10770 wormpep=BM34584 gene=WBGene00231031 status=Confirmed uniprot=A0A0H5SAT5 insdc=CRZ25469.1	K.LNMSLDDIIK.R	10	19			canonical	2780000	3970000	3740000	3500000	631000
Mf Total	Bm10770	Bm10770 wormpep=BM34584 gene=WBGene00231031 status=Confirmed uniprot=A0A0H5SAT5 insdc=CRZ25469.1	K.LNMSLDDIIK.R	10	19			canonical	73300000	73200000		73300000	70100
Female Total	Bm10770	Bm10770 wormpep=BM34584 gene=WBGene00231031 status=Confirmed uniprot=A0A0H5SAT5 insdc=CRZ25469.1	R.QQDSGMQGLGTK.R	28	39				3680000		3860000	3770000	125000
Mf Total	Bm10770	Bm10770 wormpep=BM34584 gene=WBGene00231031 status=Confirmed uniprot=A0A0H5SAT5 insdc=CRZ25469.1	R.ANQSLINR.A	90	97			canonical	35500000	40800000	41200000	39200000	3200000
Mf Fbs1	Bm10770	Bm10770 wormpep=BM34584 gene=WBGene00231031 status=Confirmed uniprot=A0A0H5SAT5 insdc=CRZ25469.1	R.TRPVIVEQQPIIIR.R	221	234				4160000	3860000	4740000	4250000	446000
Mf Total	Bm10770	Bm10770 wormpep=BM34584 gene=WBGene00231031 status=Confirmed uniprot=A0A0H5SAT5 insdc=CRZ25469.1	R.TRPVIVEQQPIIIR.R	221	234				164000000	208000000	221000000	198000000	29900000
Female Total	Bm10770	Bm10770 wormpep=BM34584 gene=WBGene00231031 status=Confirmed uniprot=A0A0H5SAT5 insdc=CRZ25469.1	R.AVLNEPSVVVVR.N	242	253				4060000			4060000	0
Mf Total	Bm10770	Bm10770 wormpep=BM34584 gene=WBGene00231031 status=Confirmed uniprot=A0A0H5SAT5 insdc=CRZ25469.1	R.AVLNEPSVVVVR.N	242	253				244000000	278000000	305000000	276000000	30400000
Female Fbs1	Bm10780	Bm10780 wormpep=BM38888 gene=WBGene00231041 status=Confirmed uniprot=A0A0H5SPU8 insdc=CRZ25622.1 product="Transthyretin-like family protein"	K.GILLCGnTSANDVK.V	34	47	N	Deamidated/0.9840	canonical,NXS	2600000			2600000	0
Female Fbs1	Bm10780	Bm10780 wormpep=BM38888 gene=WBGene00231041 status=Confirmed uniprot=A0A0H5SPU8 insdc=CRZ25622.1 product="Transthyretin-like family protein"	K.GILLCGnTSANDVK.V	34	47	N	Deamidated:18O(1)/2.9883	canonical,NXS	143000000	175000000	188000000	169000000	23300000
Female Fbs1	Bm10780	Bm10780 wormpep=BM38888 gene=WBGene00231041 status=Confirmed uniprot=A0A0H5SPU8 insdc=CRZ25622.1 product="Transthyretin-like family protein"	K.GILLCGnTSAnDVK.V	34	47	N,N	Deamidated:18O(1)/2.9883; Deamidated/0.9840	canonical,NXS	32200000	43500000		37800000	8030000
Female Total	Bm10780	Bm10780 wormpep=BM38888 gene=WBGene00231041 status=Confirmed uniprot=A0A0H5SPU8 insdc=CRZ25622.1 product="Transthyretin-like family protein"	K.GILLC.G	34	38				9390000	10100000	10300000	9950000	496000
Female Total	Bm10780	Bm10780 wormpep=BM38888 gene=WBGene00231041 status=Confirmed uniprot=A0A0H5SPU8 insdc=CRZ25622.1 product="Transthyretin-like family protein"	K.GILLCGnTSANDVK.V	34	47	N	Deamidated:18O(1)/2.9883	canonical	6850000	6880000	6910000	6880000	30000
Male Fbs1	Bm10780	Bm10780 wormpep=BM38888 gene=WBGene00231041 status=Confirmed uniprot=A0A0H5SPU8 insdc=CRZ25622.1 product="Transthyretin-like family protein"	K.GILLCGnTSANDVK.V	34	47	N	Deamidated:18O(1)/2.9883	canonical	10900000		13900000	12400000	2070000
Male Fbs1	Bm10780	Bm10780 wormpep=BM38888 gene=WBGene00231041 status=Confirmed uniprot=A0A0H5SPU8 insdc=CRZ25622.1 product="Transthyretin-like family protein"	K.GILLCGNTSAnDVK.V	34	47	N	Deamidated:18O(1)/2.9883	canonical		12000000		12000000	0
Male Total	Bm10780	Bm10780 wormpep=BM38888 gene=WBGene00231041 status=Confirmed uniprot=A0A0H5SPU8 insdc=CRZ25622.1 product="Transthyretin-like family protein"	K.GILLCGNTSANDVK.V	34	47			canonical	5050000		7310000	6180000	1600000
Male Total	Bm10780	Bm10780 wormpep=BM38888 gene=WBGene00231041 status=Confirmed uniprot=A0A0H5SPU8 insdc=CRZ25622.1 product="Transthyretin-like family protein"	K.GILLCGnTSANDVK.V	34	47	N	Deamidated:18O(1)/2.9883	canonical		6960000	11400000	9170000	3130000
Mf Fbs1	Bm10780	Bm10780 wormpep=BM38888 gene=WBGene00231041 status=Confirmed uniprot=A0A0H5SPU8 insdc=CRZ25622.1 product="Transthyretin-like family protein"	K.GILLCGnTSANDVK.V	34	47	N	Deamidated:18O(1)/2.9883	canonical	122000000	135000000	129000000	129000000	6220000
Mf Fbs1	Bm10780	Bm10780 wormpep=BM38888 gene=WBGene00231041 status=Confirmed uniprot=A0A0H5SPU8 insdc=CRZ25622.1 product="Transthyretin-like family protein"	K.GILLCGnTSAnDVK.V	34	47	N,N	Deamidated:18O(1)/2.9883; Deamidated/0.9840	canonical	19700000	20000000	20800000	20200000	569000
Mf Total	Bm10780	Bm10780 wormpep=BM38888 gene=WBGene00231041 status=Confirmed uniprot=A0A0H5SPU8 insdc=CRZ25622.1 product="Transthyretin-like family protein"	K.GILLCGnTSANDVK.V	34	47	N	Deamidated:18O(1)/2.9883	canonical	168000000		51700000	110000000	82100000
Female Fbs1	Bm10780	Bm10780 wormpep=BM38888 gene=WBGene00231041 status=Confirmed uniprot=A0A0H5SPU8 insdc=CRZ25622.1 product="Transthyretin-like family protein"	R.KASDDIGEVLSTnQTTLnGHFQIEGDTVGR.T	53	82	N,N	Deamidated:18O(1)/2.9883; Deamidated/0.9840	canonical	54700000	51500000	60300000	55500000	4450000
Female Total	Bm10780	Bm10780 wormpep=BM38888 gene=WBGene00231041 status=Confirmed uniprot=A0A0H5SPU8 insdc=CRZ25622.1 product="Transthyretin-like family protein"	R.KASDDIGEVLSTnQTTLnGHFQIEGDTVGR.T	53	82	N,N	Deamidated:18O(1)/2.9883; Deamidated/0.9840	canonical	3050000			3050000	0
Male Fbs1	Bm10780	Bm10780 wormpep=BM38888 gene=WBGene00231041 status=Confirmed uniprot=A0A0H5SPU8 insdc=CRZ25622.1 product="Transthyretin-like family protein"	R.KASDDIGEVLSTnQTTLnGHFQIEGDTVGR.T	53	82	N,N	Deamidated:18O(1)/2.9883; Deamidated/0.9840	canonical	10700000			10700000	0
Male Fbs1	Bm10780	Bm10780 wormpep=BM38888 gene=WBGene00231041 status=Confirmed uniprot=A0A0H5SPU8 insdc=CRZ25622.1 product="Transthyretin-like family protein"	R.KASDDIGEVLSTnQTTLNGHFQIEGDTVGRTEQDIDPVIR.F	53	92	N	Deamidated:18O(1)/2.9883	canonical		9740000		9740000	0
Male Fbs1	Bm10780	Bm10780 wormpep=BM38888 gene=WBGene00231041 status=Confirmed uniprot=A0A0H5SPU8 insdc=CRZ25622.1 product="Transthyretin-like family protein"	R.KASDDIGEVLSTnQTTLNGHFqIEGDTVGRTEQDIDPVIR.F	53	92	N,Q	Deamidated:18O(1)/2.9883; Deamidated/0.9840	canonical			2870000	2870000	0
Male Total	Bm10780	Bm10780 wormpep=BM38888 gene=WBGene00231041 status=Confirmed uniprot=A0A0H5SPU8 insdc=CRZ25622.1 product="Transthyretin-like family protein"	R.KASDDIGEVLSTnQTTLNGHFQIEGDTVGR.T	53	82	N	Deamidated:18O(1)/2.9883	canonical		3940000	3130000	3530000	575000
Male Total	Bm10780	Bm10780 wormpep=BM38888 gene=WBGene00231041 status=Confirmed uniprot=A0A0H5SPU8 insdc=CRZ25622.1 product="Transthyretin-like family protein"	R.KASDDIGEVLSTnQTTLnGHFQIEGDTVGR.T	53	82	N,N	Deamidated:18O(1)/2.9883; Deamidated/0.9840	canonical	11100000	12300000	16700000	13300000	2940000
Mf Fbs1	Bm10780	Bm10780 wormpep=BM38888 gene=WBGene00231041 status=Confirmed uniprot=A0A0H5SPU8 insdc=CRZ25622.1 product="Transthyretin-like family protein"	R.KASDDIGEVLSTnQTTLnGHFQIEGDTVGR.T	53	82	N,N	Deamidated:18O(1)/2.9883; Deamidated/0.9840	canonical	48400000	48200000	30000000	42200000	10600000
Female Fbs1	Bm10780	Bm10780 wormpep=BM38888 gene=WBGene00231041 status=Confirmed uniprot=A0A0H5SPU8 insdc=CRZ25622.1 product="Transthyretin-like family protein"	K.ASDDIGEVLSTnQTTLnGHFQIEGDTVGR.T	54	82	N,N	Deamidated:18O(1)/2.9883; Deamidated/0.9840	canonical	11400000			11400000	0
Male Fbs1	Bm10780	Bm10780 wormpep=BM38888 gene=WBGene00231041 status=Confirmed uniprot=A0A0H5SPU8 insdc=CRZ25622.1 product="Transthyretin-like family protein"	K.ASDDIGEVLSTnQTTLNGHFQIEGDTVGR.T	54	82	N	Deamidated:18O(1)/2.9883	canonical		1970000		1970000	0
Male Fbs1	Bm10780	Bm10780 wormpep=BM38888 gene=WBGene00231041 status=Confirmed uniprot=A0A0H5SPU8 insdc=CRZ25622.1 product="Transthyretin-like family protein"	K.ASDDIGEVLSTnQTTLnGHFQIEGDTVGR.T	54	82	N,N	Deamidated:18O(1)/2.9883; Deamidated/0.9840	canonical	3760000		9410000	6580000	3990000
Male Total	Bm10780	Bm10780 wormpep=BM38888 gene=WBGene00231041 status=Confirmed uniprot=A0A0H5SPU8 insdc=CRZ25622.1 product="Transthyretin-like family protein"	K.ASDDIGEVLSTnQTTLNGHFqIEGDTVGR.T	54	82	N,Q	Deamidated:18O(1)/2.9883; Deamidated/0.9840	canonical			1330000	1330000	0
Female Total	Bm10780	Bm10780 wormpep=BM38888 gene=WBGene00231041 status=Confirmed uniprot=A0A0H5SPU8 insdc=CRZ25622.1 product="Transthyretin-like family protein"	R.TEQDIDPVIR.F	83	92				17000000	13900000	16700000	15900000	1750000
Male Total	Bm10780	Bm10780 wormpep=BM38888 gene=WBGene00231041 status=Confirmed uniprot=A0A0H5SPU8 insdc=CRZ25622.1 product="Transthyretin-like family protein"	R.TEQDIDPVIR.F	83	92				45900000	37200000	38900000	40600000	4600000
Mf Total	Bm10780	Bm10780 wormpep=BM38888 gene=WBGene00231041 status=Confirmed uniprot=A0A0H5SPU8 insdc=CRZ25622.1 product="Transthyretin-like family protein"	R.TEQDIDPVIR.F	83	92				130000000	159000000	176000000	155000000	23200000
Female Total	Bm10780	Bm10780 wormpep=BM38888 gene=WBGene00231041 status=Confirmed uniprot=A0A0H5SPU8 insdc=CRZ25622.1 product="Transthyretin-like family protein"	R.TFAISY.P	112	117					22200000	22400000	22300000	129000
Female Total	Bm10780	Bm10780 wormpep=BM38888 gene=WBGene00231041 status=Confirmed uniprot=A0A0H5SPU8 insdc=CRZ25622.1 product="Transthyretin-like family protein"	R.TFAISYPK.E	112	119				15200000	11300000	12700000	13100000	1980000
Mf Total	Bm10780	Bm10780 wormpep=BM38888 gene=WBGene00231041 status=Confirmed uniprot=A0A0H5SPU8 insdc=CRZ25622.1 product="Transthyretin-like family protein"	R.TFAISY.P	112	117				160000000	165000000	211000000	179000000	28200000
Mf Total	Bm10780	Bm10780 wormpep=BM38888 gene=WBGene00231041 status=Confirmed uniprot=A0A0H5SPU8 insdc=CRZ25622.1 product="Transthyretin-like family protein"	R.TFAISYPK.E	112	119				53500000	62000000	66800000	60800000	6730000
Female Total	Bm10780	Bm10780 wormpep=BM38888 gene=WBGene00231041 status=Confirmed uniprot=A0A0H5SPU8 insdc=CRZ25622.1 product="Transthyretin-like family protein"	K.EYVTIGR.V	120	126				15800000	18300000		17000000	1810000
Female Fbs1	Bm10781	Bm10781 wormpep=BM01374 gene=WBGene00231042 locus=Bma-ttr-41 status=Confirmed uniprot=A0A0H5SAB8 insdc=CRZ25623.1 product="Transthyretin-like family protein"	R.GQLLCGSAPAnQTK.V	30	43	N	Deamidated/0.9840	canonical			2570000	2570000	0
Female Fbs1	Bm10781	Bm10781 wormpep=BM01374 gene=WBGene00231042 locus=Bma-ttr-41 status=Confirmed uniprot=A0A0H5SAB8 insdc=CRZ25623.1 product="Transthyretin-like family protein"	R.GQLLCGSAPAnQTK.V	30	43	N	Deamidated:18O(1)/2.9883	canonical	73000000	63100000	67000000	67700000	5010000
Female Total	Bm10781	Bm10781 wormpep=BM01374 gene=WBGene00231042 locus=Bma-ttr-41 status=Confirmed uniprot=A0A0H5SAB8 insdc=CRZ25623.1 product="Transthyretin-like family protein"	R.GQLLCGSAPAnQTK.V	30	43	N	Deamidated:18O(1)/2.9883	canonical	6960000	6480000	7720000	7050000	623000
Male Fbs1	Bm10781	Bm10781 wormpep=BM01374 gene=WBGene00231042 locus=Bma-ttr-41 status=Confirmed uniprot=A0A0H5SAB8 insdc=CRZ25623.1 product="Transthyretin-like family protein"	R.GQLLCGSAPAnQTK.V	30	43	N	Deamidated:18O(1)/2.9883	canonical	188000000	272000000	322000000	261000000	68200000
Male Total	Bm10781	Bm10781 wormpep=BM01374 gene=WBGene00231042 locus=Bma-ttr-41 status=Confirmed uniprot=A0A0H5SAB8 insdc=CRZ25623.1 product="Transthyretin-like family protein"	R.GQLLCGSAPAnQTK.V	30	43	N	Deamidated:18O(1)/2.9883	canonical	24800000	23300000	18000000	22000000	3580000
Mf Fbs1	Bm10781	Bm10781 wormpep=BM01374 gene=WBGene00231042 locus=Bma-ttr-41 status=Confirmed uniprot=A0A0H5SAB8 insdc=CRZ25623.1 product="Transthyretin-like family protein"	R.GQLLCGSAPAnQTK.V	30	43	N	Deamidated:18O(1)/2.9883	canonical	83700000	73900000	69600000	75700000	7250000
Female Fbs1	Bm10781	Bm10781 wormpep=BM01374 gene=WBGene00231042 locus=Bma-ttr-41 status=Confirmed uniprot=A0A0H5SAB8 insdc=CRZ25623.1 product="Transthyretin-like family protein"	L.CGSAPAnQTK.V	34	43	N	Deamidated:18O(1)/2.9883	canonical	13400000	12400000	14300000	13400000	943000
Female Total	Bm10781	Bm10781 wormpep=BM01374 gene=WBGene00231042 locus=Bma-ttr-41 status=Confirmed uniprot=A0A0H5SAB8 insdc=CRZ25623.1 product="Transthyretin-like family protein"	R.IVDIDTGPDPDDTLDEK.I	46	62				23800000	31700000	33300000	29600000	5060000
Male Total	Bm10781	Bm10781 wormpep=BM01374 gene=WBGene00231042 locus=Bma-ttr-41 status=Confirmed uniprot=A0A0H5SAB8 insdc=CRZ25623.1 product="Transthyretin-like family protein"	R.IVDIDTGPDPDDTLDEK.I	46	62				33600000	19200000	17800000	23600000	8730000
Mf Total	Bm10781	Bm10781 wormpep=BM01374 gene=WBGene00231042 locus=Bma-ttr-41 status=Confirmed uniprot=A0A0H5SAB8 insdc=CRZ25623.1 product="Transthyretin-like family protein"	R.IVDIDTGPDPDDTLDEK.I	46	62					55700000	65600000	60600000	7000000
Female Fbs1	Bm10781	Bm10781 wormpep=BM01374 gene=WBGene00231042 locus=Bma-ttr-41 status=Confirmed uniprot=A0A0H5SAB8 insdc=CRZ25623.1 product="Transthyretin-like family protein"	K.IVDAnGKFELnGSTR.E	63	77	N,N	Deamidated/0.9840; Deamidated:18O(1)/2.9883	--		4580000		4580000	0
Female Fbs1	Bm10781	Bm10781 wormpep=BM01374 gene=WBGene00231042 locus=Bma-ttr-41 status=Confirmed uniprot=A0A0H5SAB8 insdc=CRZ25623.1 product="Transthyretin-like family protein"	K.IVDAnGKFELnGSTR.E	63	77	N,N	Deamidated/0.9840; Deamidated:18O(1)/2.9883	canonical,NXS	6890000		5450000	6170000	1020000
Male Fbs1	Bm10781	Bm10781 wormpep=BM01374 gene=WBGene00231042 locus=Bma-ttr-41 status=Confirmed uniprot=A0A0H5SAB8 insdc=CRZ25623.1 product="Transthyretin-like family protein"	K.IVDAnGKFELnGSTR.E	63	77	N,N	Deamidated/0.9840; Deamidated:18O(1)/2.9883	canonical	147000000	173000000	245000000	188000000	50900000
Male Fbs1	Bm10781	Bm10781 wormpep=BM01374 gene=WBGene00231042 locus=Bma-ttr-41 status=Confirmed uniprot=A0A0H5SAB8 insdc=CRZ25623.1 product="Transthyretin-like family protein"	K.IVDANGKFELnGSTR.E	63	77	N	Deamidated:18O(1)/2.9883	canonical	148000000	189000000	218000000	185000000	35000000
Female Fbs1	Bm10781	Bm10781 wormpep=BM01374 gene=WBGene00231042 locus=Bma-ttr-41 status=Confirmed uniprot=A0A0H5SAB8 insdc=CRZ25623.1 product="Transthyretin-like family protein"	K.FELnGSTR.E	70	77	N	Deamidated:18O(1)/2.9883	canonical,NXS	43800000	28600000	32100000	34900000	7960000
Female Total	Bm10781	Bm10781 wormpep=BM01374 gene=WBGene00231042 locus=Bma-ttr-41 status=Confirmed uniprot=A0A0H5SAB8 insdc=CRZ25623.1 product="Transthyretin-like family protein"	K.FELnGSTR.E	70	77	N	Deamidated/0.9840	canonical	7420000	5270000		6350000	1520000
Male Fbs1	Bm10781	Bm10781 wormpep=BM01374 gene=WBGene00231042 locus=Bma-ttr-41 status=Confirmed uniprot=A0A0H5SAB8 insdc=CRZ25623.1 product="Transthyretin-like family protein"	K.FELnGSTR.E	70	77	N	Deamidated:18O(1)/2.9883	canonical	40000000	51300000	51400000	47600000	6540000
Male Total	Bm10781	Bm10781 wormpep=BM01374 gene=WBGene00231042 locus=Bma-ttr-41 status=Confirmed uniprot=A0A0H5SAB8 insdc=CRZ25623.1 product="Transthyretin-like family protein"	K.FELnGSTR.E	70	77	N	Deamidated/0.9840	canonical	20900000	13700000	13700000	16100000	4170000
Mf Fbs1	Bm10781	Bm10781 wormpep=BM01374 gene=WBGene00231042 locus=Bma-ttr-41 status=Confirmed uniprot=A0A0H5SAB8 insdc=CRZ25623.1 product="Transthyretin-like family protein"	K.FELnGSTR.E	70	77	N	Deamidated:18O(1)/2.9883	canonical	31700000	30600000		31100000	779000
Female Total	Bm10781	Bm10781 wormpep=BM01374 gene=WBGene00231042 locus=Bma-ttr-41 status=Confirmed uniprot=A0A0H5SAB8 insdc=CRZ25623.1 product="Transthyretin-like family protein"	R.ELTDIDPVLY.V	78	87				2980000	2950000	3630000	3190000	382000
Male Total	Bm10781	Bm10781 wormpep=BM01374 gene=WBGene00231042 locus=Bma-ttr-41 status=Confirmed uniprot=A0A0H5SAB8 insdc=CRZ25623.1 product="Transthyretin-like family protein"	R.ELTDIDPVLYVWTDCQDGLIPCQR.K	78	101				27100000			27100000	0
Mf Total	Bm10781	Bm10781 wormpep=BM01374 gene=WBGene00231042 locus=Bma-ttr-41 status=Confirmed uniprot=A0A0H5SAB8 insdc=CRZ25623.1 product="Transthyretin-like family protein"	R.ELTDIDPVLYVWTDCQDGLIPC.Q	78	99				16300000	23800000	22000000	20700000	3960000
Female Total	Bm10781	Bm10781 wormpep=BM01374 gene=WBGene00231042 locus=Bma-ttr-41 status=Confirmed uniprot=A0A0H5SAB8 insdc=CRZ25623.1 product="Transthyretin-like family protein"	K.SEQWIDIGVLNLQGHFEDEGR.E	119	139				9480000	10700000	11600000	10600000	1060000
Male Total	Bm10781	Bm10781 wormpep=BM01374 gene=WBGene00231042 locus=Bma-ttr-41 status=Confirmed uniprot=A0A0H5SAB8 insdc=CRZ25623.1 product="Transthyretin-like family protein"	K.SEQWIDIGVLNLQGHFEDEGR.E	119	139				58500000	77000000	47700000	61100000	14800000
Mf Total	Bm10781	Bm10781 wormpep=BM01374 gene=WBGene00231042 locus=Bma-ttr-41 status=Confirmed uniprot=A0A0H5SAB8 insdc=CRZ25623.1 product="Transthyretin-like family protein"	K.SEQWIDIGVLNLQGHFEDEGR.E	119	139						66600000	66600000	0
Mf Total	Bm10794	Bm10794 wormpep=BM44527 gene=WBGene00231055 locus=Bma-iffb-1 status=Confirmed uniprot=A0A0H5SAC2 insdc=CRZ25628.1	K.AATLK.L	23	27				21700000		107000000	64500000	60600000
Mf Total	Bm10794	Bm10794 wormpep=BM44527 gene=WBGene00231055 locus=Bma-iffb-1 status=Confirmed uniprot=A0A0H5SAC2 insdc=CRZ25628.1	K.KDDDLDALLADLEKPVEK.V	134	151					14200000	11400000	12800000	2020000
Mf Total	Bm10794	Bm10794 wormpep=BM44527 gene=WBGene00231055 locus=Bma-iffb-1 status=Confirmed uniprot=A0A0H5SAC2 insdc=CRZ25628.1	R.IFSADIIYHLEDSFLK.Y	964	979				35400000	38800000	40600000	38300000	2630000
Mf Total	Bm10795	Bm10795 wormpep=BM42086 gene=WBGene00231056 locus=Bma-vps-33.1 status=Partially_confirmed uniprot=A0A0H5SB88 insdc=CRZ25629.1	K.LLLDSDWTELQK.C	163	174				12700000			12700000	0	*
Female Fbs1	Bm10807	Bm10807 wormpep=BM40404 gene=WBGene00231068 status=Partially_confirmed uniprot=A0A0H5SC22 insdc=CRZ25640.1	K.ILPIPVCP.A	102	109					31100000	33200000	32100000	1420000
Female Total	Bm10813	Bm10813 wormpep=BM47956 gene=WBGene00231074 status=Confirmed uniprot=A0A0J9Y0M3 insdc=CDP99847.1	K.LVAPESFPY.I	30	38				11400000	10800000	11800000	11300000	484000
Mf Total	Bm10813	Bm10813 wormpep=BM47956 gene=WBGene00231074 status=Confirmed uniprot=A0A0J9Y0M3 insdc=CDP99847.1	K.LVAPESFPY.I	30	38				39100000	44900000	45500000	43200000	3500000
Female Total	Bm10813	Bm10813 wormpep=BM47956 gene=WBGene00231074 status=Confirmed uniprot=A0A0J9Y0M3 insdc=CDP99847.1	R.SYATWVSGK.I	94	102				8430000			8430000	0
Female Total	Bm10813	Bm10813 wormpep=BM47956 gene=WBGene00231074 status=Confirmed uniprot=A0A0J9Y0M3 insdc=CDP99847.1	K.ISDLEEK.E	109	115				6910000	7680000	7940000	7510000	537000
Mf Total	Bm10813	Bm10813 wormpep=BM47956 gene=WBGene00231074 status=Confirmed uniprot=A0A0J9Y0M3 insdc=CDP99847.1	K.EGILDYALFELDKPLPVCR.A	116	134				67500000	69900000	66700000	68000000	1660000
Female Fbs1	Bm10813	Bm10813 wormpep=BM47956 gene=WBGene00231074 status=Confirmed uniprot=A0A0J9Y0M3 insdc=CDP99847.1	R.KLTnISVWEVnGR.L	188	200	N,N	Deamidated:18O(1)/2.9883; Deamidated/0.9840	canonical,NXS	7560000	10200000	5790000	7840000	2200000
Female Fbs1	Bm10813	Bm10813 wormpep=BM47956 gene=WBGene00231074 status=Confirmed uniprot=A0A0J9Y0M3 insdc=CDP99847.1	K.LTnISVWEVNGR.L	189	200	N	Deamidated:18O(1)/2.9883	canonical,NXS	12400000		14800000	13600000	1690000
Female Fbs1	Bm10813	Bm10813 wormpep=BM47956 gene=WBGene00231074 status=Confirmed uniprot=A0A0J9Y0M3 insdc=CDP99847.1	K.LTnISVWEVnGR.L	189	200	N,N	Deamidated:18O(1)/2.9883; Deamidated/0.9840	canonical,NXS	84100000	116000000	137000000	112000000	26800000
Female Total	Bm10813	Bm10813 wormpep=BM47956 gene=WBGene00231074 status=Confirmed uniprot=A0A0J9Y0M3 insdc=CDP99847.1	K.LTnISVWEVnGR.L	189	200	N,N	Deamidated:18O(1)/2.9883; Deamidated/0.9840	canonical	4660000			4660000	0
Mf Fbs1	Bm10813	Bm10813 wormpep=BM47956 gene=WBGene00231074 status=Confirmed uniprot=A0A0J9Y0M3 insdc=CDP99847.1	K.LTnISVWEVnGR.L	189	200	N,N	Deamidated:18O(1)/2.9883; Deamidated/0.9840	canonical	70300000	72200000	33600000	58700000	21700000
Mf Total	Bm10813	Bm10813 wormpep=BM47956 gene=WBGene00231074 status=Confirmed uniprot=A0A0J9Y0M3 insdc=CDP99847.1	R.IYGILSHSEPLLESHLSSCYGEENAFLYDVMGDVR.R	236	270					9410000		9410000	0
Female Total	Bm10813	Bm10813 wormpep=BM47956 gene=WBGene00231074 status=Confirmed uniprot=A0A0J9Y0M3 insdc=CDP99847.1	Y.IQDSFAK.M	276	282				6970000		3610000	5290000	2380000
Female Total	Bm10815a	Bm10815a wormpep=BM41778 gene=WBGene00231076 status=Confirmed uniprot=A0A0K0IPL5 insdc=CRZ25645.1	K.IIVLK.T	288	292					19000000		19000000	0	*
Female Total	Bm10819	Bm10819 wormpep=BM30238 gene=WBGene00231080 status=Partially_confirmed uniprot=A0A0J9Y1N4 insdc=CDP99881.1	Y.FSPTTPGSLGEGGGGSPTVGAIDSTK.T	74	99				8220000	8820000	8160000	8400000	366000
Female Total	Bm10819	Bm10819 wormpep=BM30238 gene=WBGene00231080 status=Partially_confirmed uniprot=A0A0J9Y1N4 insdc=CDP99881.1	K.TAIGDPTR.T	100	107				7290000	6540000		6910000	531000
Male Total	Bm10819	Bm10819 wormpep=BM30238 gene=WBGene00231080 status=Partially_confirmed uniprot=A0A0J9Y1N4 insdc=CDP99881.1	K.TAIGDPTR.T	100	107				119000000	146000000	118000000	128000000	15800000
Female Total	Bm10819	Bm10819 wormpep=BM30238 gene=WBGene00231080 status=Partially_confirmed uniprot=A0A0J9Y1N4 insdc=CDP99881.1	R.TAIGAVDPTK.T	108	117				13500000	14300000	15600000	14500000	1070000
Male Total	Bm10819	Bm10819 wormpep=BM30238 gene=WBGene00231080 status=Partially_confirmed uniprot=A0A0J9Y1N4 insdc=CDP99881.1	R.TAIGAVDPTK.T	108	117				144000000	106000000	83700000	111000000	30400000
Female Total	Bm10819	Bm10819 wormpep=BM30238 gene=WBGene00231080 status=Partially_confirmed uniprot=A0A0J9Y1N4 insdc=CDP99881.1	K.TAIGAVDPTLTAIGVVDPTK.T	118	137				11100000	12900000	12600000	12200000	958000
Male Total	Bm10819	Bm10819 wormpep=BM30238 gene=WBGene00231080 status=Partially_confirmed uniprot=A0A0J9Y1N4 insdc=CDP99881.1	K.TAIGAVDPTLTAIGVVDPTK.T	118	137				51100000	70400000	82400000	68000000	15800000
Female Total	Bm10819	Bm10819 wormpep=BM30238 gene=WBGene00231080 status=Partially_confirmed uniprot=A0A0J9Y1N4 insdc=CDP99881.1	R.TAIGVVDPTK.T	148	157				29900000		33400000	31700000	2470000
Male Total	Bm10819	Bm10819 wormpep=BM30238 gene=WBGene00231080 status=Partially_confirmed uniprot=A0A0J9Y1N4 insdc=CDP99881.1	R.TAIGVVDPTK.T	148	157						260000000	260000000	0
Female Total	Bm10819	Bm10819 wormpep=BM30238 gene=WBGene00231080 status=Partially_confirmed uniprot=A0A0J9Y1N4 insdc=CDP99881.1	K.TAIGVVDPTK.T	158	167					30600000		30600000	0
Female Total	Bm10819	Bm10819 wormpep=BM30238 gene=WBGene00231080 status=Partially_confirmed uniprot=A0A0J9Y1N4 insdc=CDP99881.1	K.TAIGAVDPTR.T	168	177				54400000			54400000	0
Female Total	Bm10819	Bm10819 wormpep=BM30238 gene=WBGene00231080 status=Partially_confirmed uniprot=A0A0J9Y1N4 insdc=CDP99881.1	R.TAIGAVDPTR.T	198	207						63300000	63300000	0
Female Total	Bm10819	Bm10819 wormpep=BM30238 gene=WBGene00231080 status=Partially_confirmed uniprot=A0A0J9Y1N4 insdc=CDP99881.1	R.TAIGAVDLTK.T	208	217				9570000		11100000	10400000	1100000
Male Total	Bm10819	Bm10819 wormpep=BM30238 gene=WBGene00231080 status=Partially_confirmed uniprot=A0A0J9Y1N4 insdc=CDP99881.1	R.TAIGAVDLTK.T	208	217				85900000	89900000	86300000	87400000	2230000
Female Total	Bm10819	Bm10819 wormpep=BM30238 gene=WBGene00231080 status=Partially_confirmed uniprot=A0A0J9Y1N4 insdc=CDP99881.1	K.TAIGSPTGDFTK.T	218	229				9190000	9410000	10000000	9540000	428000
Male Total	Bm10819	Bm10819 wormpep=BM30238 gene=WBGene00231080 status=Partially_confirmed uniprot=A0A0J9Y1N4 insdc=CDP99881.1	K.TAIGSPTGDFTK.T	218	229				25900000	18900000	18600000	21200000	4100000
Female Total	Bm10819	Bm10819 wormpep=BM30238 gene=WBGene00231080 status=Partially_confirmed uniprot=A0A0J9Y1N4 insdc=CDP99881.1	K.TAIGAPVDLTR.T	230	240				9970000			9970000	0
Male Fbs1	Bm10819	Bm10819 wormpep=BM30238 gene=WBGene00231080 status=Partially_confirmed uniprot=A0A0J9Y1N4 insdc=CDP99881.1	K.TAIGAPVDLTR.T	230	240				3160000	3680000	4050000	3630000	447000
Male Total	Bm10819	Bm10819 wormpep=BM30238 gene=WBGene00231080 status=Partially_confirmed uniprot=A0A0J9Y1N4 insdc=CDP99881.1	K.TAIGAPVDLTR.T	230	240				53100000	75700000	63400000	64000000	11300000
Female Total	Bm10819	Bm10819 wormpep=BM30238 gene=WBGene00231080 status=Partially_confirmed uniprot=A0A0J9Y1N4 insdc=CDP99881.1	R.TAIGAAPAPAGGGGYSPTAPGGGGATSAY.F	241	269				5220000	5210000	5740000	5390000	302000
Female Total	Bm10819	Bm10819 wormpep=BM30238 gene=WBGene00231080 status=Partially_confirmed uniprot=A0A0J9Y1N4 insdc=CDP99881.1	Y.FGVGAGGGGGAK.P	286	297				29800000	28100000	34700000	30900000	3420000
Male Total	Bm10819	Bm10819 wormpep=BM30238 gene=WBGene00231080 status=Partially_confirmed uniprot=A0A0J9Y1N4 insdc=CDP99881.1	K.TAIGAVDPTR.T	--	--				513000000	0	338000000	284000000	261000000
Male Total	Bm10819	Bm10819 wormpep=BM30238 gene=WBGene00231080 status=Partially_confirmed uniprot=A0A0J9Y1N4 insdc=CDP99881.1	R.TAIGVVDPTK.T	--	--				380000000	0		190000000	269000000
Male Total	Bm10822a	Bm10822a wormpep=BM41782 gene=WBGene00231083 locus=Bma-dig-1 status=Partially_confirmed	R.CPHGLVLGSDQK.T	218	229				4580000		7350000	5960000	1960000
Mf Total	Bm10822a	Bm10822a wormpep=BM41782 gene=WBGene00231083 locus=Bma-dig-1 status=Partially_confirmed	R.GDEAVDIAPVKPGTVR.S	310	325				97200000	118000000	112000000	109000000	10700000
Female Total	Bm10822a	Bm10822a wormpep=BM41782 gene=WBGene00231083 locus=Bma-dig-1 status=Partially_confirmed	R.SEQILIIK.E	326	333						74500000	74500000	0
Mf Total	Bm10822a	Bm10822a wormpep=BM41782 gene=WBGene00231083 locus=Bma-dig-1 status=Partially_confirmed	R.SEQILIIK.E	326	333					188000000	181000000	185000000	4700000
Mf Total	Bm10822a	Bm10822a wormpep=BM41782 gene=WBGene00231083 locus=Bma-dig-1 status=Partially_confirmed	C.HAnNSLGK.T	344	351	N	Deamidated:18O(1)/2.9883	canonical	29100000	34000000	36300000	33100000	3680000
Mf Total	Bm10822a	Bm10822a wormpep=BM41782 gene=WBGene00231083 locus=Bma-dig-1 status=Partially_confirmed	R.GIDAGR.S	371	376					39600000		39600000	0
Mf Total	Bm10822a	Bm10822a wormpep=BM41782 gene=WBGene00231083 locus=Bma-dig-1 status=Partially_confirmed	R.WDPPVIVNRPVTSY.T	383	396				34800000	49400000	50500000	44900000	8730000
Mf Total	Bm10822a	Bm10822a wormpep=BM41782 gene=WBGene00231083 locus=Bma-dig-1 status=Partially_confirmed	R.FSISCnVTR.G	482	490	N	Deamidated:18O(1)/2.9883	canonical		99600000	93100000	96300000	4580000
Male Total	Bm10822a	Bm10822a wormpep=BM41782 gene=WBGene00231083 locus=Bma-dig-1 status=Partially_confirmed	K.FITMEHGGLYESTnFSCVAENDAGR.T	514	538	N	Deamidated:18O(1)/2.9883	canonical	6810000	9100000	9280000	8400000	1370000
Mf Total	Bm10822a	Bm10822a wormpep=BM41782 gene=WBGene00231083 locus=Bma-dig-1 status=Partially_confirmed	R.IQVIVTGPTSPER.I	543	555				174000000	200000000	194000000	189000000	14000000
Mf Total	Bm10822a	Bm10822a wormpep=BM41782 gene=WBGene00231083 locus=Bma-dig-1 status=Partially_confirmed	K.DYDVLYTDNPK.L	581	591				146000000	160000000	206000000	170000000	31400000
Male Total	Bm10822a	Bm10822a wormpep=BM41782 gene=WBGene00231083 locus=Bma-dig-1 status=Partially_confirmed	K.LSDEYWEVVK.T	592	601					6070000		6070000	0
Mf Total	Bm10822a	Bm10822a wormpep=BM41782 gene=WBGene00231083 locus=Bma-dig-1 status=Partially_confirmed	K.LSDEYWEVVK.T	592	601				179000000	158000000	196000000	178000000	19300000
Mf Total	Bm10822a	Bm10822a wormpep=BM41782 gene=WBGene00231083 locus=Bma-dig-1 status=Partially_confirmed	R.ISNLK.E	612	616				131000000			131000000	0
Male Total	Bm10822a	Bm10822a wormpep=BM41782 gene=WBGene00231083 locus=Bma-dig-1 status=Partially_confirmed	K.VVKDPSNEELIFECEAIGVPRPK.I	661	683				10800000	13100000	12700000	12200000	1260000
Mf Total	Bm10822a	Bm10822a wormpep=BM41782 gene=WBGene00231083 locus=Bma-dig-1 status=Partially_confirmed	K.VVKDPSNEELIFECEAIGVPR.P	661	681				21100000	26400000		23700000	3810000
Mf Total	Bm10822a	Bm10822a wormpep=BM41782 gene=WBGene00231083 locus=Bma-dig-1 status=Partially_confirmed	K.VVKDPSnEELIFECEAIGVPR.P	661	681	N	Deamidated/0.9840				3690000	3690000	0
Mf Total	Bm10822a	Bm10822a wormpep=BM41782 gene=WBGene00231083 locus=Bma-dig-1 status=Partially_confirmed	K.VVKDPSNEELIFECEAIGVPRPK.I	661	683						48900000	48900000	0
Mf Total	Bm10822a	Bm10822a wormpep=BM41782 gene=WBGene00231083 locus=Bma-dig-1 status=Partially_confirmed	K.DPSNEELIFECEAIGVPR.P	664	681				34400000	39600000		37000000	3700000
Mf Total	Bm10822a	Bm10822a wormpep=BM41782 gene=WBGene00231083 locus=Bma-dig-1 status=Partially_confirmed	K.DPSnEELIFECEAIGVPR.P	664	681	N	Deamidated/0.9840				4690000	4690000	0
Mf Total	Bm10822a	Bm10822a wormpep=BM41782 gene=WBGene00231083 locus=Bma-dig-1 status=Partially_confirmed	K.DPSNEELIFECEAIGVPRPK.I	664	683				34000000	38700000	35700000	36100000	2360000
Mf Total	Bm10822a	Bm10822a wormpep=BM41782 gene=WBGene00231083 locus=Bma-dig-1 status=Partially_confirmed	R.IYDVTPPDAQnR.S	702	713	N	Deamidated:18O(1)/2.9883	canonical	65600000	90000000	103000000	86300000	19100000
Mf Total	Bm10822a	Bm10822a wormpep=BM41782 gene=WBGene00231083 locus=Bma-dig-1 status=Partially_confirmed	K.LIAEK.T	718	722				52600000		13000000	32800000	28000000
Mf Total	Bm10822a	Bm10822a wormpep=BM41782 gene=WBGene00231083 locus=Bma-dig-1 status=Partially_confirmed	R.AGVATC.Q	726	731						71600000	71600000	0
Mf Total	Bm10822a	Bm10822a wormpep=BM41782 gene=WBGene00231083 locus=Bma-dig-1 status=Partially_confirmed	C.QAVNPHGSDEK.H	732	742						38600000	38600000	0
Mf Total	Bm10822a	Bm10822a wormpep=BM41782 gene=WBGene00231083 locus=Bma-dig-1 status=Partially_confirmed	K.HTEVK.I	743	747						12900000	12900000	0
Mf Total	Bm10822a	Bm10822a wormpep=BM41782 gene=WBGene00231083 locus=Bma-dig-1 status=Partially_confirmed	K.IVGPGSPPR.D	748	756				48500000		62500000	55500000	9890000
Female Total	Bm10822a	Bm10822a wormpep=BM41782 gene=WBGene00231083 locus=Bma-dig-1 status=Partially_confirmed	R.DISTIPFTNDFK.V	757	768						3030000	3030000	0
Mf Total	Bm10822a	Bm10822a wormpep=BM41782 gene=WBGene00231083 locus=Bma-dig-1 status=Partially_confirmed	R.DISTIPFTNDFK.V	757	768				162000000	115000000	143000000	140000000	23800000
Mf Total	Bm10822a	Bm10822a wormpep=BM41782 gene=WBGene00231083 locus=Bma-dig-1 status=Partially_confirmed	K.NPDDLLGDWEK.T	791	801				147000000	229000000	218000000	198000000	44500000
Female Total	Bm10822a	Bm10822a wormpep=BM41782 gene=WBGene00231083 locus=Bma-dig-1 status=Partially_confirmed	K.DGPGIISEAYDVTTGK.K	831	846				3660000	3780000	4800000	4080000	625000
Mf Total	Bm10822a	Bm10822a wormpep=BM41782 gene=WBGene00231083 locus=Bma-dig-1 status=Partially_confirmed	K.DGPGIISEAYDVTTGK.K	831	846				149000000	164000000	169000000	161000000	10700000
Female Total	Bm10822a	Bm10822a wormpep=BM41782 gene=WBGene00231083 locus=Bma-dig-1 status=Partially_confirmed	K.LVILDPQVEDGSTETVVEPLK.T	855	875				6120000		6380000	6250000	184000
Male Total	Bm10822a	Bm10822a wormpep=BM41782 gene=WBGene00231083 locus=Bma-dig-1 status=Partially_confirmed	K.LVILDPQVEDGSTETVVEPLK.T	855	875					7470000	5690000	6580000	1260000
Mf Total	Bm10822a	Bm10822a wormpep=BM41782 gene=WBGene00231083 locus=Bma-dig-1 status=Partially_confirmed	K.LVILDPQVEDGSTETVVEPLK.T	855	875				202000000	16800000	247000000	155000000	122000000
Mf Total	Bm10822a	Bm10822a wormpep=BM41782 gene=WBGene00231083 locus=Bma-dig-1 status=Partially_confirmed	K.GRPAPQISY.T	885	893				56500000			56500000	0
Mf Total	Bm10822a	Bm10822a wormpep=BM41782 gene=WBGene00231083 locus=Bma-dig-1 status=Partially_confirmed	Y.TWLPFnETESGQEPISIPAYSDPQEAHR.Y	894	921	N	Deamidated:18O(1)/2.9883	canonical	102000000	81900000	130000000	105000000	24300000
Male Total	Bm10822a	Bm10822a wormpep=BM41782 gene=WBGene00231083 locus=Bma-dig-1 status=Partially_confirmed	R.YHSLDVNTNTATK.R	922	934				7440000	8900000	13400000	9900000	3080000
Mf Total	Bm10822a	Bm10822a wormpep=BM41782 gene=WBGene00231083 locus=Bma-dig-1 status=Partially_confirmed	R.NIDGSESDQHIFNVLK.P	943	958				66100000	100000000	93600000	86700000	18200000
Mf Total	Bm10822a	Bm10822a wormpep=BM41782 gene=WBGene00231083 locus=Bma-dig-1 status=Partially_confirmed	R.NIDGSESDQHIFNVLKPGSPPENIQAIIDLDNR.V	943	975				118000000	139000000	193000000	150000000	38800000
Mf Total	Bm10822a	Bm10822a wormpep=BM41782 gene=WBGene00231083 locus=Bma-dig-1 status=Partially_confirmed	R.VTMSWQEPK.Y	976	984					49200000	55600000	52400000	4520000
Male Total	Bm10822a	Bm10822a wormpep=BM41782 gene=WBGene00231083 locus=Bma-dig-1 status=Partially_confirmed	K.VYLTSDPSEPINHWNIYDVEPSEEPR.L	995	1020				7730000	7620000	10200000	8500000	1430000
Mf Total	Bm10822a	Bm10822a wormpep=BM41782 gene=WBGene00231083 locus=Bma-dig-1 status=Partially_confirmed	K.VYLTSDPSEPINHWNIYDVEPSEEPR.L	995	1020				41000000	106000000	105000000	83800000	37000000
Mf Total	Bm10822a	Bm10822a wormpep=BM41782 gene=WBGene00231083 locus=Bma-dig-1 status=Partially_confirmed	K.LQPETPYYIK.V	1028	1037				62100000		78200000	70100000	11400000
Mf Total	Bm10822a	Bm10822a wormpep=BM41782 gene=WBGene00231083 locus=Bma-dig-1 status=Partially_confirmed	K.GEGLQSDIILFETVSGAPIDEPK.N	1045	1067				98000000	88100000	78600000	88200000	9700000
Mf Total	Bm10822a	Bm10822a wormpep=BM41782 gene=WBGene00231083 locus=Bma-dig-1 status=Partially_confirmed	K.NVLATVER.D	1068	1075				66000000	69800000	96600000	77500000	16700000
Mf Total	Bm10822a	Bm10822a wormpep=BM41782 gene=WBGene00231083 locus=Bma-dig-1 status=Partially_confirmed	Y.TVYFTPLDQYQTSDDAYK.Q	1097	1114				64200000	59200000	83400000	68900000	12800000
Mf Total	Bm10822a	Bm10822a wormpep=BM41782 gene=WBGene00231083 locus=Bma-dig-1 status=Partially_confirmed	K.IVVQSSENFGTLR.L	1119	1131				162000000	178000000	184000000	175000000	11400000
Mf Total	Bm10822a	Bm10822a wormpep=BM41782 gene=WBGene00231083 locus=Bma-dig-1 status=Partially_confirmed	R.VSATNDLSEGPASEPITIR.T	1149	1167				206000000	283000000	288000000	259000000	45700000
Male Total	Bm10822a	Bm10822a wormpep=BM41782 gene=WBGene00231083 locus=Bma-dig-1 status=Partially_confirmed	R.TESGETPPVIHLEPIDNPLTVAPYGSISVR.C	1168	1197				24500000	21500000	17700000	21200000	3390000
Mf Total	Bm10822a	Bm10822a wormpep=BM41782 gene=WBGene00231083 locus=Bma-dig-1 status=Partially_confirmed	R.TESGETPPVIHLEPIDNPLTVAPYGSISVR.C	1168	1197				57500000			57500000	0
Mf Total	Bm10822a	Bm10822a wormpep=BM41782 gene=WBGene00231083 locus=Bma-dig-1 status=Partially_confirmed	R.TESGETPPVIHLEPIDnPLTVAPYGSISVR.C	1168	1197	N	Deamidated/0.9840			6570000		6570000	0
Mf Total	Bm10822a	Bm10822a wormpep=BM41782 gene=WBGene00231083 locus=Bma-dig-1 status=Partially_confirmed	M.WIIGTnASDVIR.G	1210	1221	N	Deamidated:18O(1)/2.9883	canonical		28900000	35100000	32000000	4390000
Mf Total	Bm10822a	Bm10822a wormpep=BM41782 gene=WBGene00231083 locus=Bma-dig-1 status=Partially_confirmed	R.KDETVTCK.A	1232	1239				38900000	46800000		42900000	5580000
Male Total	Bm10822a	Bm10822a wormpep=BM41782 gene=WBGene00231083 locus=Bma-dig-1 status=Partially_confirmed	R.ITDYIIHYGEVFDGEALPR.A	1289	1307				10800000	10700000	12700000	11400000	1110000
Mf Total	Bm10822a	Bm10822a wormpep=BM41782 gene=WBGene00231083 locus=Bma-dig-1 status=Partially_confirmed	R.ITDYIIHYGEVFDGEALPR.A	1289	1307				151000000	119000000	114000000	128000000	20100000
Mf Total	Bm10822a	Bm10822a wormpep=BM41782 gene=WBGene00231083 locus=Bma-dig-1 status=Partially_confirmed	R.ITDYIIHYGeVFDGEALPR.A	1289	1307	E	Amidated/-0.9840			81700000		81700000	0
Male Total	Bm10822a	Bm10822a wormpep=BM41782 gene=WBGene00231083 locus=Bma-dig-1 status=Partially_confirmed	R.AWETVHVSAEEPQK.H	1308	1321				7160000	9440000	11800000	9470000	2330000
Mf Total	Bm10822a	Bm10822a wormpep=BM41782 gene=WBGene00231083 locus=Bma-dig-1 status=Partially_confirmed	R.AWETVHVSAEEPQK.H	1308	1321				44800000	69900000	68200000	61000000	14000000
Mf Total	Bm10822a	Bm10822a wormpep=BM41782 gene=WBGene00231083 locus=Bma-dig-1 status=Partially_confirmed	R.GPGVLSDPIK.I	1344	1353				91000000	119000000	143000000	118000000	26200000
Mf Total	Bm10822a	Bm10822a wormpep=BM41782 gene=WBGene00231083 locus=Bma-dig-1 status=Partially_confirmed	K.ITTLPLAPAIVQL.S	1354	1366				20500000	20200000	26400000	22400000	3510000
Mf Total	Bm10822a	Bm10822a wormpep=BM41782 gene=WBGene00231083 locus=Bma-dig-1 status=Partially_confirmed	K.ITTLPLAPAIVQLSDIK.V	1354	1370				116000000	135000000	173000000	141000000	29200000
Female Total	Bm10822a	Bm10822a wormpep=BM41782 gene=WBGene00231083 locus=Bma-dig-1 status=Partially_confirmed	K.EFLIHYTDDDPLSEDAEWK.E	1396	1414				5520000	4910000	3650000	4700000	956000
Mf Total	Bm10822a	Bm10822a wormpep=BM41782 gene=WBGene00231083 locus=Bma-dig-1 status=Partially_confirmed	K.EFLIHYTDDDPLSEDAEWK.E	1396	1414					128000000	127000000	127000000	464000
Mf Total	Bm10822a	Bm10822a wormpep=BM41782 gene=WBGene00231083 locus=Bma-dig-1 status=Partially_confirmed	K.EMFWTEPDDDFSVSIPIGGEHFKPDTK.Y	1415	1441					61000000	78600000	69800000	12500000
Male Total	Bm10822a	Bm10822a wormpep=BM41782 gene=WBGene00231083 locus=Bma-dig-1 status=Partially_confirmed	R.GEIDSPPSEPIVFQTGDGIVPPEKPQINVDAPDDVIR.V	1450	1486				5310000		7990000	6650000	1900000
Mf Total	Bm10822a	Bm10822a wormpep=BM41782 gene=WBGene00231083 locus=Bma-dig-1 status=Partially_confirmed	R.GEIDSPPSEPIVFQTGDGIVPPEKPQINVDAPDDVIR.V	1450	1486				65800000	105000000	104000000	91300000	22100000
Male Total	Bm10822a	Bm10822a wormpep=BM41782 gene=WBGene00231083 locus=Bma-dig-1 status=Partially_confirmed	R.IFWVNKDEQPLSDGPMLR.L	1507	1524				2150000	2390000	2510000	2350000	183000
Mf Total	Bm10822a	Bm10822a wormpep=BM41782 gene=WBGene00231083 locus=Bma-dig-1 status=Partially_confirmed	K.CVAENEGGR.T	1536	1544					57900000	54400000	56200000	2460000
Mf Total	Bm10822a	Bm10822a wormpep=BM41782 gene=WBGene00231083 locus=Bma-dig-1 status=Partially_confirmed	R.TETPFEIFVTGPGNAPSNIR.L	1545	1564				283000000	373000000	310000000	322000000	46600000
Mf Total	Bm10822a	Bm10822a wormpep=BM41782 gene=WBGene00231083 locus=Bma-dig-1 status=Partially_confirmed	R.TIHIDWDPPTIPnGnITR.Y	1572	1589	N,N	Deamidated/0.9840; Deamidated:18O(1)/2.9883	canonical			124000000	124000000	0
Mf Total	Bm10822a	Bm10822a wormpep=BM41782 gene=WBGene00231083 locus=Bma-dig-1 status=Partially_confirmed	K.DSEPLIGASQR.A	1623	1633					50300000		50300000	0
Mf Total	Bm10822a	Bm10822a wormpep=BM41782 gene=WBGene00231083 locus=Bma-dig-1 status=Partially_confirmed	R.ADLIDFVEPDTAYAVVLQAVNQDGPGPYSEQHTIR.T	1634	1668				114000000	101000000	151000000	122000000	25800000
Male Total	Bm10822a	Bm10822a wormpep=BM41782 gene=WBGene00231083 locus=Bma-dig-1 status=Partially_confirmed	R.EGPPLDLK.V	1675	1682					6600000	6120000	6360000	335000
Mf Total	Bm10822a	Bm10822a wormpep=BM41782 gene=WBGene00231083 locus=Bma-dig-1 status=Partially_confirmed	R.EGPPLDLK.V	1675	1682					56300000	58400000	57300000	1470000
Mf Total	Bm10822a	Bm10822a wormpep=BM41782 gene=WBGene00231083 locus=Bma-dig-1 status=Partially_confirmed	R.SANVEWHRPITSEQLPIGYELY.Y	1690	1711				155000000	145000000	192000000	164000000	24700000
Female Total	Bm10822a	Bm10822a wormpep=BM41782 gene=WBGene00231083 locus=Bma-dig-1 status=Partially_confirmed	K.IDGSLEPDTEYVFR.M	1747	1760				3310000			3310000	0
Male Total	Bm10822a	Bm10822a wormpep=BM41782 gene=WBGene00231083 locus=Bma-dig-1 status=Partially_confirmed	K.IDGSLEPDTEYVFR.M	1747	1760				3580000			3580000	0
Mf Total	Bm10822a	Bm10822a wormpep=BM41782 gene=WBGene00231083 locus=Bma-dig-1 status=Partially_confirmed	K.IDGSLEPDTEYVFR.M	1747	1760					171000000	172000000	172000000	500000
Mf Total	Bm10822a	Bm10822a wormpep=BM41782 gene=WBGene00231083 locus=Bma-dig-1 status=Partially_confirmed	R.AVYPDGPGVFSDACITK.T	1763	1779				93300000	114000000	137000000	115000000	21900000
Mf Total	Bm10822a	Bm10822a wormpep=BM41782 gene=WBGene00231083 locus=Bma-dig-1 status=Partially_confirmed	K.TEITILPGSALDLSCnATGQPR.P	1802	1823	N	Deamidated:18O(1)/2.9883	canonical		56400000		56400000	0
Mf Total	Bm10822a	Bm10822a wormpep=BM41782 gene=WBGene00231083 locus=Bma-dig-1 status=Partially_confirmed	K.TEITILPGSALDLSCnATGqPR.P	1802	1823	N,Q	Deamidated:18O(1)/2.9883; Deamidated/0.9840	canonical			3120000	3120000	0
Mf Total	Bm10822a	Bm10822a wormpep=BM41782 gene=WBGene00231083 locus=Bma-dig-1 status=Partially_confirmed	K.NDFLVAK.N	1892	1898					23000000		23000000	0
Mf Total	Bm10822a	Bm10822a wormpep=BM41782 gene=WBGene00231083 locus=Bma-dig-1 status=Partially_confirmed	K.NEDGEVAVHFTDDLPDYLK.G	1899	1917				80100000	84900000	75800000	80300000	4550000
Mf Total	Bm10822a	Bm10822a wormpep=BM41782 gene=WBGene00231083 locus=Bma-dig-1 status=Partially_confirmed	R.IAIPEMEPGAK.Y	1951	1961				148000000	169000000	183000000	167000000	17300000
Male Total	Bm10822a	Bm10822a wormpep=BM41782 gene=WBGene00231083 locus=Bma-dig-1 status=Partially_confirmed	K.YHLVIEQPSAGIK.T	1962	1974				9720000		13200000	11500000	2480000
Mf Total	Bm10822a	Bm10822a wormpep=BM41782 gene=WBGene00231083 locus=Bma-dig-1 status=Partially_confirmed	K.YHLVIEQPSAGIK.T	1962	1974				99500000	116000000	115000000	110000000	9400000
Male Total	Bm10822a	Bm10822a wormpep=BM41782 gene=WBGene00231083 locus=Bma-dig-1 status=Partially_confirmed	K.TPVFDIMTPK.A	1975	1984				5850000	9760000	13100000	9560000	3620000
Mf Total	Bm10822a	Bm10822a wormpep=BM41782 gene=WBGene00231083 locus=Bma-dig-1 status=Partially_confirmed	K.TPVFDIMTPK.A	1975	1984				92100000	120000000	101000000	104000000	14100000
Mf Total	Bm10822a	Bm10822a wormpep=BM41782 gene=WBGene00231083 locus=Bma-dig-1 status=Partially_confirmed	K.FDDGDNLASEPTK.I	2060	2072				46700000	60900000	58300000	55300000	7560000
Mf Total	Bm10822a	Bm10822a wormpep=BM41782 gene=WBGene00231083 locus=Bma-dig-1 status=Partially_confirmed	R.TPSEDIQCH.C	2075	2083					27500000	36000000	31800000	6050000
Male Total	Bm10822a	Bm10822a wormpep=BM41782 gene=WBGene00231083 locus=Bma-dig-1 status=Partially_confirmed	K.FDKEMEILEPK.E	2163	2173				3920000	5960000	5630000	5170000	1100000
Male Total	Bm10822a	Bm10822a wormpep=BM41782 gene=WBGene00231083 locus=Bma-dig-1 status=Partially_confirmed	K.IKPSQTDEFGR.A	2178	2188						6940000	6940000	0
Mf Total	Bm10822a	Bm10822a wormpep=BM41782 gene=WBGene00231083 locus=Bma-dig-1 status=Partially_confirmed	R.NPIIWDNEGR.P	2247	2256					835000000	906000000	871000000	50300000
Mf Total	Bm10822a	Bm10822a wormpep=BM41782 gene=WBGene00231083 locus=Bma-dig-1 status=Partially_confirmed	K.GEYIYPVIGK.N	2271	2280				165000000	223000000		194000000	40900000
Mf Total	Bm10822a	Bm10822a wormpep=BM41782 gene=WBGene00231083 locus=Bma-dig-1 status=Partially_confirmed	M.YLVIGPDGQLLPK.D	2787	2799				21400000		27700000	24600000	4470000
Mf Total	Bm10822a	Bm10822a wormpep=BM41782 gene=WBGene00231083 locus=Bma-dig-1 status=Partially_confirmed	K.DSNDVVIDIDGR.P	2800	2811					71000000	66700000	68800000	2980000
Mf Total	Bm10822a	Bm10822a wormpep=BM41782 gene=WBGene00231083 locus=Bma-dig-1 status=Partially_confirmed	R.nGYVFYPK.E	2834	2841	N	Deamidated/0.9840				51400000	51400000	0
Female Total	Bm10822a	Bm10822a wormpep=BM41782 gene=WBGene00231083 locus=Bma-dig-1 status=Partially_confirmed	K.ESYESVR.A	2842	2848				1860000		2570000	2220000	502000
Mf Total	Bm10822a	Bm10822a wormpep=BM41782 gene=WBGene00231083 locus=Bma-dig-1 status=Partially_confirmed	K.ESYESVR.A	2842	2848					18200000	20900000	19500000	1890000
Female Total	Bm10822a	Bm10822a wormpep=BM41782 gene=WBGene00231083 locus=Bma-dig-1 status=Partially_confirmed	Y.AILGPDGVLLK.Q	2855	2865				3310000	2970000		3140000	244000
Mf Total	Bm10822a	Bm10822a wormpep=BM41782 gene=WBGene00231083 locus=Bma-dig-1 status=Partially_confirmed	Y.AILGPDGVLLK.Q	2855	2865				97600000	109000000	115000000	107000000	8870000
Mf Total	Bm10822a	Bm10822a wormpep=BM41782 gene=WBGene00231083 locus=Bma-dig-1 status=Partially_confirmed	R.DIQGNFIYPATGLDVK.L	2971	2986				35400000	41300000	51200000	42600000	7980000
Female Total	Bm10822a	Bm10822a wormpep=BM41782 gene=WBGene00231083 locus=Bma-dig-1 status=Partially_confirmed	R.FGLPVDEHGNFLPK.D	3029	3042				14200000			14200000	0
Male Total	Bm10822a	Bm10822a wormpep=BM41782 gene=WBGene00231083 locus=Bma-dig-1 status=Partially_confirmed	R.FGLPVDEHGNFLPK.D	3029	3042						10000000	10000000	0
Mf Total	Bm10822a	Bm10822a wormpep=BM41782 gene=WBGene00231083 locus=Bma-dig-1 status=Partially_confirmed	R.FGLPVDEHGNFLPK.D	3029	3042					74200000		74200000	0
Mf Total	Bm10822a	Bm10822a wormpep=BM41782 gene=WBGene00231083 locus=Bma-dig-1 status=Partially_confirmed	K.SGKPVYSVIGPDGHPLPITADHK.I	3132	3154						70200000	70200000	0
Mf Total	Bm10822a	Bm10822a wormpep=BM41782 gene=WBGene00231083 locus=Bma-dig-1 status=Partially_confirmed	Y.SVIGPDGHPLPITADHK.I	3138	3154				53400000	51700000	140000000	81600000	50300000
Female Total	Bm10822a	Bm10822a wormpep=BM41782 gene=WBGene00231083 locus=Bma-dig-1 status=Partially_confirmed	K.IIGPDGNIVPVnAAGVPTNHR.G	3155	3175	N	Deamidated/0.9840			417000		417000	0
Female Total	Bm10822a	Bm10822a wormpep=BM41782 gene=WBGene00231083 locus=Bma-dig-1 status=Partially_confirmed	R.QGNFIYPATGLDVK.L	3184	3197				3100000	2600000		2850000	353000
Mf Total	Bm10822a	Bm10822a wormpep=BM41782 gene=WBGene00231083 locus=Bma-dig-1 status=Partially_confirmed	N.FIYPATGLDVK.L	3187	3197					210000000		210000000	0
Male Total	Bm10822a	Bm10822a wormpep=BM41782 gene=WBGene00231083 locus=Bma-dig-1 status=Partially_confirmed	R.FGLPVDEHGNFLPK.D	3240	3253				8150000			8150000	0
Male Total	Bm10822a	Bm10822a wormpep=BM41782 gene=WBGene00231083 locus=Bma-dig-1 status=Partially_confirmed	K.SGKPVYSVIGPDGHPLPITADHK.I	3343	3365				7100000			7100000	0
Male Total	Bm10822a	Bm10822a wormpep=BM41782 gene=WBGene00231083 locus=Bma-dig-1 status=Partially_confirmed	K.IIGPDGNIVPVNAAGVPTNHR.G	3366	3386				16100000			16100000	0
Mf Total	Bm10822a	Bm10822a wormpep=BM41782 gene=WBGene00231083 locus=Bma-dig-1 status=Partially_confirmed	K.IIGPDGNIVPVNAAGVPTnHR.G	3366	3386	N	Deamidated/0.9840			49100000		49100000	0
Male Total	Bm10822a	Bm10822a wormpep=BM41782 gene=WBGene00231083 locus=Bma-dig-1 status=Partially_confirmed	R.QGNFIYPATGLDVK.L	3395	3408					9590000		9590000	0
Mf Total	Bm10822a	Bm10822a wormpep=BM41782 gene=WBGene00231083 locus=Bma-dig-1 status=Partially_confirmed	R.QGNFIYPATGLDVK.L	3395	3408				208000000	282000000		245000000	51800000
Mf Total	Bm10822a	Bm10822a wormpep=BM41782 gene=WBGene00231083 locus=Bma-dig-1 status=Partially_confirmed	R.qGNFIYPATGLDVK.L	3395	3408	Q	Gln->pyro-Glu/-17.0265		26600000			26600000	0
Mf Total	Bm10822a	Bm10822a wormpep=BM41782 gene=WBGene00231083 locus=Bma-dig-1 status=Partially_confirmed	N.FIYPATGLDVK.L	3398	3408						221000000	221000000	0
Female Total	Bm10822a	Bm10822a wormpep=BM41782 gene=WBGene00231083 locus=Bma-dig-1 status=Partially_confirmed	R.FGLPVDEHGNFLPK.D	3451	3464					12600000	14000000	13300000	951000
Mf Total	Bm10822a	Bm10822a wormpep=BM41782 gene=WBGene00231083 locus=Bma-dig-1 status=Partially_confirmed	R.FGLPVDEHGNFLPK.D	3451	3464				488000000	731000000	654000000	624000000	124000000
Male Total	Bm10822a	Bm10822a wormpep=BM41782 gene=WBGene00231083 locus=Bma-dig-1 status=Partially_confirmed	K.SGKPVYSVIGPDGHPLPITADHK.I	3554	3576					9500000	8190000	8850000	926000
Mf Total	Bm10822a	Bm10822a wormpep=BM41782 gene=WBGene00231083 locus=Bma-dig-1 status=Partially_confirmed	K.SGKPVYSVIGPDGHPLPITADHK.I	3554	3576				55400000	60300000		57900000	3490000
Male Total	Bm10822a	Bm10822a wormpep=BM41782 gene=WBGene00231083 locus=Bma-dig-1 status=Partially_confirmed	K.IIGPDGNIVPVNAAGVPTNHR.G	3577	3597					14700000	24100000	19400000	6670000
Mf Total	Bm10822a	Bm10822a wormpep=BM41782 gene=WBGene00231083 locus=Bma-dig-1 status=Partially_confirmed	K.IIGPDGNIVPVNAAGVPTNHR.G	3577	3597				421000000			421000000	0
Mf Total	Bm10822a	Bm10822a wormpep=BM41782 gene=WBGene00231083 locus=Bma-dig-1 status=Partially_confirmed	K.IIGPDGNIVPVNAAGVPTnHR.G	3577	3597	N	Deamidated/0.9840				47800000	47800000	0
Female Total	Bm10822a	Bm10822a wormpep=BM41782 gene=WBGene00231083 locus=Bma-dig-1 status=Partially_confirmed	R.QGNFIYPATGLDVK.L	3606	3619						2560000	2560000	0
Male Total	Bm10822a	Bm10822a wormpep=BM41782 gene=WBGene00231083 locus=Bma-dig-1 status=Partially_confirmed	R.QGNFIYPATGLDVK.L	3606	3619				9110000			9110000	0
Mf Total	Bm10822a	Bm10822a wormpep=BM41782 gene=WBGene00231083 locus=Bma-dig-1 status=Partially_confirmed	N.FIYPATGLDVK.L	3609	3619				208000000			208000000	0
Mf Total	Bm10822a	Bm10822a wormpep=BM41782 gene=WBGene00231083 locus=Bma-dig-1 status=Partially_confirmed	R.GETLPSDR.F	3736	3743				17500000		27100000	22300000	6780000
Mf Total	Bm10822a	Bm10822a wormpep=BM41782 gene=WBGene00231083 locus=Bma-dig-1 status=Partially_confirmed	R.QLINEEGEEAR.L	4294	4304				28300000			28300000	0
Male Total	Bm10822a	Bm10822a wormpep=BM41782 gene=WBGene00231083 locus=Bma-dig-1 status=Partially_confirmed	K.GNVVYDTGK.K	4397	4405				6060000		4920000	5490000	804000
Mf Total	Bm10822a	Bm10822a wormpep=BM41782 gene=WBGene00231083 locus=Bma-dig-1 status=Partially_confirmed	K.YAGTAEVPITLGGYNEK.M	4460	4476				43100000	68100000	76800000	62700000	17500000
Mf Total	Bm10822a	Bm10822a wormpep=BM41782 gene=WBGene00231083 locus=Bma-dig-1 status=Partially_confirmed	K.EFEEEIKDWTK.S	4549	4559				43300000	69300000	61200000	58000000	13300000
Mf Total	Bm10822a	Bm10822a wormpep=BM41782 gene=WBGene00231083 locus=Bma-dig-1 status=Partially_confirmed	K.SYILVDSWK.Q	4560	4568				69400000	82400000	65400000	72400000	8890000
Male Total	Bm10822a	Bm10822a wormpep=BM41782 gene=WBGene00231083 locus=Bma-dig-1 status=Partially_confirmed	L.HADSIANMIEK.E	4571	4581					4900000		4900000	0
Mf Total	Bm10822a	Bm10822a wormpep=BM41782 gene=WBGene00231083 locus=Bma-dig-1 status=Partially_confirmed	R.FEDFTGSSLTTDEFGR.I	4604	4619				18100000	21900000	21300000	20400000	2040000
Male Total	Bm10822a	Bm10822a wormpep=BM41782 gene=WBGene00231083 locus=Bma-dig-1 status=Partially_confirmed	K.YGDKVEIPISLGDYDSQTELLSR.I	5516	5538					3990000	3430000	3710000	395000
Mf Total	Bm10822a	Bm10822a wormpep=BM41782 gene=WBGene00231083 locus=Bma-dig-1 status=Partially_confirmed	K.EnALLLR.N	5588	5594	N	Deamidated/0.9840				12100000	12100000	0
Mf Total	Bm10822a	Bm10822a wormpep=BM41782 gene=WBGene00231083 locus=Bma-dig-1 status=Partially_confirmed	H.IFLVDVGNQGDK.A	5601	5612					70800000		70800000	0
Mf Total	Bm10822a	Bm10822a wormpep=BM41782 gene=WBGene00231083 locus=Bma-dig-1 status=Partially_confirmed	R.DPAdLK.M	6355	6360	D	Amidated/-0.9840			121000000		121000000	0
Male Total	Bm10822a	Bm10822a wormpep=BM41782 gene=WBGene00231083 locus=Bma-dig-1 status=Partially_confirmed	K.SGKPVYSVIGPDGHPLPITADHK.I	--	--						0	0	0
Male Total	Bm10822a	Bm10822a wormpep=BM41782 gene=WBGene00231083 locus=Bma-dig-1 status=Partially_confirmed	R.QGNFIYPATGLDVK.L	--	--						14300000	14300000	0
Mf Total	Bm10822a	Bm10822a wormpep=BM41782 gene=WBGene00231083 locus=Bma-dig-1 status=Partially_confirmed	K.IIGPDGNIVPVNAAGVPTNHR.G	--	--					444000000	0	222000000	314000000
Male Fbs1	Bm10822b	Bm10822b wormpep=BM45130 gene=WBGene00231083 locus=Bma-dig-1 status=Partially_confirmed	R.ATKNYqQSSVVLSTnDTGR.C	63	81	Q,N	Deamidated/0.9840; Deamidated:18O(1)/2.9883	canonical	4900000			4900000	0
Male Fbs1	Bm10822b	Bm10822b wormpep=BM45130 gene=WBGene00231083 locus=Bma-dig-1 status=Partially_confirmed	R.ATKNYQqSSVVLSTnDTGR.C	63	81	Q,N	Deamidated/0.9840; Deamidated:18O(1)/2.9883	canonical			7260000	7260000	0
Female Fbs1	Bm10822b	Bm10822b wormpep=BM45130 gene=WBGene00231083 locus=Bma-dig-1 status=Partially_confirmed	K.NYQQSSVVLSTnDTGR.C	66	81	N	Deamidated:18O(1)/2.9883	canonical	11400000		4230000	7810000	5070000
Male Fbs1	Bm10822b	Bm10822b wormpep=BM45130 gene=WBGene00231083 locus=Bma-dig-1 status=Partially_confirmed	K.NYQQSSVVLSTnDTGR.C	66	81	N	Deamidated:18O(1)/2.9883	canonical	88500000	96800000	120000000	102000000	16400000
Mf Fbs1	Bm10822b	Bm10822b wormpep=BM45130 gene=WBGene00231083 locus=Bma-dig-1 status=Partially_confirmed	K.nYQQSSVVLSTnDTGR.C	66	81	N,N	Deamidated/0.9840; Deamidated:18O(1)/2.9883	canonical	7770000	7700000	9200000	8220000	843000
Mf Fbs1	Bm10822b	Bm10822b wormpep=BM45130 gene=WBGene00231083 locus=Bma-dig-1 status=Partially_confirmed	K.NYQQSSVVLSTnDTGR.C	66	81	N	Deamidated:18O(1)/2.9883	canonical	118000000	119000000	104000000	114000000	8490000
Mf Fbs1	Bm10822b	Bm10822b wormpep=BM45130 gene=WBGene00231083 locus=Bma-dig-1 status=Partially_confirmed	N.YQQSSVVLSTnDTGR.C	67	81	N	Deamidated:18O(1)/2.9883	canonical	4800000	5170000	4540000	4840000	321000
Mf Fbs1	Bm10822b	Bm10822b wormpep=BM45130 gene=WBGene00231083 locus=Bma-dig-1 status=Partially_confirmed	Q.qSSVVLSTnDTGR.C	69	81	Q,N	Gln->pyro-Glu/-17.0265; Deamidated:18O(1)/2.9883	canonical	14100000	17900000	16400000	16200000	1910000
Mf Fbs1	Bm10822b	Bm10822b wormpep=BM45130 gene=WBGene00231083 locus=Bma-dig-1 status=Partially_confirmed	Q.QSSVVLSTnDTGR.C	69	81	N	Deamidated:18O(1)/2.9883	canonical	3180000	2520000	2790000	2830000	328000
Mf Fbs1	Bm10822b	Bm10822b wormpep=BM45130 gene=WBGene00231083 locus=Bma-dig-1 status=Partially_confirmed	Q.SSVVLSTnDTGR.C	70	81	N	Deamidated:18O(1)/2.9883	canonical	15000000		11500000	13300000	2440000
Female Fbs1	Bm10822b	Bm10822b wormpep=BM45130 gene=WBGene00231083 locus=Bma-dig-1 status=Partially_confirmed	S.SVVLSTnDTGR.C	71	81	N	Deamidated:18O(1)/2.9883	canonical	1370000	1450000	1260000	1360000	93600
Mf Fbs1	Bm10822b	Bm10822b wormpep=BM45130 gene=WBGene00231083 locus=Bma-dig-1 status=Partially_confirmed	S.SVVLSTnDTGR.C	71	81	N	Deamidated:18O(1)/2.9883	canonical	33800000	25700000	23600000	27700000	5370000
Mf Fbs1	Bm10822b	Bm10822b wormpep=BM45130 gene=WBGene00231083 locus=Bma-dig-1 status=Partially_confirmed	S.VVLSTnDTGR.C	72	81	N	Deamidated:18O(1)/2.9883	canonical	3890000	3850000	3380000	3700000	285000
Mf Fbs1	Bm10822b	Bm10822b wormpep=BM45130 gene=WBGene00231083 locus=Bma-dig-1 status=Partially_confirmed	R.nTTFSK.N	180	185	N	Deamidated:18O(1)/2.9883	canonical	22100000	22800000	22900000	22600000	448000
Mf Fbs1	Bm10822b	Bm10822b wormpep=BM45130 gene=WBGene00231083 locus=Bma-dig-1 status=Partially_confirmed	K.IYIEPAAPYEITPGGnLNITC.S	307	327	N	Deamidated:18O(1)/2.9883	canonical			38900000	38900000	0
Mf Fbs1	Bm10822b	Bm10822b wormpep=BM45130 gene=WBGene00231083 locus=Bma-dig-1 status=Partially_confirmed	K.IYIEPAAPYEITPGGnLNITCSAVSHPFPQ.I	307	336	N	Deamidated:18O(1)/2.9883	canonical			10500000	10500000	0
Mf Fbs1	Bm10822b	Bm10822b wormpep=BM45130 gene=WBGene00231083 locus=Bma-dig-1 status=Partially_confirmed	K.IYIEPAAPYEITPGGNLnITCSAVSHPFPQ.I	307	336	N	Deamidated:18O(1)/2.9883	canonical	12400000		10500000	11400000	1340000
Mf Fbs1	Bm10822b	Bm10822b wormpep=BM45130 gene=WBGene00231083 locus=Bma-dig-1 status=Partially_confirmed	K.IYIEPAAPYEITPGGnLNITCSAVSHPFPQIFWQR.G	307	341	N	Deamidated:18O(1)/2.9883	canonical	14600000		11900000	13200000	1880000
Mf Fbs1	Bm10822b	Bm10822b wormpep=BM45130 gene=WBGene00231083 locus=Bma-dig-1 status=Partially_confirmed	K.IYIEPAAPYEITPGGnLnITCSAVSHPFPQIFWQR.G	307	341	N,N	Deamidated/0.9840; Deamidated:18O(1)/2.9883	canonical		6010000		6010000	0
Mf Fbs1	Bm10822b	Bm10822b wormpep=BM45130 gene=WBGene00231083 locus=Bma-dig-1 status=Partially_confirmed	K.IYIEPAAPYEITPGGNLnITCSAVSHPFPQIFWQR.G	307	341	N	Deamidated:18O(1)/2.9883	canonical	76000000		65100000	70600000	7650000
Mf Fbs1	Bm10822b	Bm10822b wormpep=BM45130 gene=WBGene00231083 locus=Bma-dig-1 status=Partially_confirmed	K.nTQFTCHANnSLGK.T	370	383	N,N	Deamidated/0.9840; Deamidated:18O(1)/2.9883	canonical		1980000		1980000	0
Mf Fbs1	Bm10822b	Bm10822b wormpep=BM45130 gene=WBGene00231083 locus=Bma-dig-1 status=Partially_confirmed	K.NTQFTCHAnNSLGK.T	370	383	N	Deamidated:18O(1)/2.9883	canonical	83600000	61200000	64000000	69600000	12200000
Mf Fbs1	Bm10822b	Bm10822b wormpep=BM45130 gene=WBGene00231083 locus=Bma-dig-1 status=Partially_confirmed	K.NTQFTCHAnnSLGK.T	370	383	N,N	Deamidated:18O(1)/2.9883; Deamidated/0.9840	canonical		10700000	8870000	9800000	1320000
Mf Fbs1	Bm10822b	Bm10822b wormpep=BM45130 gene=WBGene00231083 locus=Bma-dig-1 status=Partially_confirmed	K.NTQFTCHANnSLGK.T	370	383	N	Deamidated:18O(1)/2.9883	canonical		56100000		56100000	0
Female Fbs1	Bm10822b	Bm10822b wormpep=BM45130 gene=WBGene00231083 locus=Bma-dig-1 status=Partially_confirmed	R.FSISCnVTR.G	514	522	N	Deamidated:18O(1)/2.9883	canonical	1370000000	46500000	40600000	486000000	766000000
Mf Fbs1	Bm10822b	Bm10822b wormpep=BM45130 gene=WBGene00231083 locus=Bma-dig-1 status=Partially_confirmed	R.FSISCnVTR.G	514	522	N	Deamidated/0.9840	canonical	7420000	9010000	7600000	8010000	872000
Mf Fbs1	Bm10822b	Bm10822b wormpep=BM45130 gene=WBGene00231083 locus=Bma-dig-1 status=Partially_confirmed	R.FSISCnVTR.G	514	522	N	Deamidated:18O(1)/2.9883	canonical	385000000	393000000	370000000	382000000	11500000
Female Fbs1	Bm10822b	Bm10822b wormpep=BM45130 gene=WBGene00231083 locus=Bma-dig-1 status=Partially_confirmed	K.FITMEHGGLYESTnFSCVAENDAGR.T	546	570	N	Deamidated:18O(1)/2.9883	canonical,NXS			8890000	8890000	0
Male Fbs1	Bm10822b	Bm10822b wormpep=BM45130 gene=WBGene00231083 locus=Bma-dig-1 status=Partially_confirmed	K.FITmEHGGLYESTnFSCVAENDAGR.T	546	570	M,N	Oxidation/15.9949; Deamidated:18O(1)/2.9883	canonical	8670000	8560000	10700000	9310000	1200000
Male Fbs1	Bm10822b	Bm10822b wormpep=BM45130 gene=WBGene00231083 locus=Bma-dig-1 status=Partially_confirmed	K.FITMEHGGLYESTnFSCVAENDAGR.T	546	570	N	Deamidated:18O(1)/2.9883	canonical	23300000	30600000	28300000	27400000	3730000
Mf Fbs1	Bm10822b	Bm10822b wormpep=BM45130 gene=WBGene00231083 locus=Bma-dig-1 status=Partially_confirmed	K.FITMEHGGLYESTnFSCVAENDAGR.T	546	570	N	Deamidated:18O(1)/2.9883	canonical	127000000	93500000	110000000	110000000	16700000
Mf Fbs1	Bm10822b	Bm10822b wormpep=BM45130 gene=WBGene00231083 locus=Bma-dig-1 status=Partially_confirmed	S.TnFSCVAENDAGR.T	558	570	N	Deamidated:18O(1)/2.9883	canonical	2780000	2770000	2230000	2590000	314000
Female Fbs1	Bm10822b	Bm10822b wormpep=BM45130 gene=WBGene00231083 locus=Bma-dig-1 status=Partially_confirmed	R.IYDVTPPDAQnR.S	734	745	N	Deamidated:18O(1)/2.9883	canonical	62900000	61000000	64100000	62700000	1560000
Male Fbs1	Bm10822b	Bm10822b wormpep=BM45130 gene=WBGene00231083 locus=Bma-dig-1 status=Partially_confirmed	R.IYDVTPPDAQnR.S	734	745	N	Deamidated:18O(1)/2.9883	canonical	274000000	333000000	441000000	349000000	85100000
Mf Fbs1	Bm10822b	Bm10822b wormpep=BM45130 gene=WBGene00231083 locus=Bma-dig-1 status=Partially_confirmed	R.IYDVTPPDAQnR.S	734	745	N	Deamidated:18O(1)/2.9883	canonical	532000000	539000000	492000000	521000000	25400000
Mf Fbs1	Bm10822b	Bm10822b wormpep=BM45130 gene=WBGene00231083 locus=Bma-dig-1 status=Partially_confirmed	K.GRPAPQISYTWLPFnETESGQEPISIPAYSDPQEAHR.Y	917	953	N	Deamidated:18O(1)/2.9883	canonical			19600000	19600000	0
Female Fbs1	Bm10822b	Bm10822b wormpep=BM45130 gene=WBGene00231083 locus=Bma-dig-1 status=Partially_confirmed	Y.TWLPFnETESGQEPISIPAYSDPQEAHR.Y	926	953	N	Deamidated:18O(1)/2.9883	canonical	22900000	40300000	43400000	35500000	11000000
Mf Fbs1	Bm10822b	Bm10822b wormpep=BM45130 gene=WBGene00231083 locus=Bma-dig-1 status=Partially_confirmed	Y.TWLPFnETESGQEPISIPAYSDPQEAHR.Y	926	953	N	Deamidated:18O(1)/2.9883	canonical	336000000	329000000	329000000	331000000	4040000
Female Fbs1	Bm10822b	Bm10822b wormpep=BM45130 gene=WBGene00231083 locus=Bma-dig-1 status=Partially_confirmed	M.WIIGTnASDVIR.G	1242	1253	N	Deamidated:18O(1)/2.9883	canonical	26900000	26000000	24600000	25900000	1180000
Mf Fbs1	Bm10822b	Bm10822b wormpep=BM45130 gene=WBGene00231083 locus=Bma-dig-1 status=Partially_confirmed	M.WIIGTnASDVIR.G	1242	1253	N	Deamidated:18O(1)/2.9883	canonical	270000000	257000000	230000000	253000000	20600000
Female Fbs1	Bm10822b	Bm10822b wormpep=BM45130 gene=WBGene00231083 locus=Bma-dig-1 status=Partially_confirmed	W.IIGTnASDVIR.G	1243	1253	N	Deamidated:18O(1)/2.9883	canonical,NXS	20200000	22100000	22300000	21500000	1160000
Mf Fbs1	Bm10822b	Bm10822b wormpep=BM45130 gene=WBGene00231083 locus=Bma-dig-1 status=Partially_confirmed	W.IIGTnASDVIR.G	1243	1253	N	Deamidated:18O(1)/2.9883	canonical	115000000	139000000	116000000	123000000	13800000
Female Fbs1	Bm10822b	Bm10822b wormpep=BM45130 gene=WBGene00231083 locus=Bma-dig-1 status=Partially_confirmed	K.VHEnNTVAIQFDAPR.D	1403	1417	N	Deamidated:18O(1)/2.9883	canonical	23900000	25500000	27800000	25700000	1950000
Mf Fbs1	Bm10822b	Bm10822b wormpep=BM45130 gene=WBGene00231083 locus=Bma-dig-1 status=Partially_confirmed	K.VHEnNTVAIQ.F	1403	1412	N	Deamidated:18O(1)/2.9883	canonical		2290000		2290000	0
Mf Fbs1	Bm10822b	Bm10822b wormpep=BM45130 gene=WBGene00231083 locus=Bma-dig-1 status=Partially_confirmed	K.VHENnTVAIQ.F	1403	1412	N	Deamidated:18O(1)/2.9883	canonical	3170000			3170000	0
Mf Fbs1	Bm10822b	Bm10822b wormpep=BM45130 gene=WBGene00231083 locus=Bma-dig-1 status=Partially_confirmed	K.VHEnNTVAIQFDAPR.D	1403	1417	N	Deamidated:18O(1)/2.9883	canonical	176000000	215000000	241000000	211000000	32600000
Mf Fbs1	Bm10822b	Bm10822b wormpep=BM45130 gene=WBGene00231083 locus=Bma-dig-1 status=Partially_confirmed	K.VHEnnTVAIQFDAPR.D	1403	1417	N,N	Deamidated/0.9840; Deamidated:18O(1)/2.9883	canonical		20800000		20800000	0
Mf Fbs1	Bm10822b	Bm10822b wormpep=BM45130 gene=WBGene00231083 locus=Bma-dig-1 status=Partially_confirmed	K.VHEnnTVAIQFDAPR.D	1403	1417	N,N	Deamidated:18O(1)/2.9883; Deamidated/0.9840	canonical			26000000	26000000	0
Mf Fbs1	Bm10822b	Bm10822b wormpep=BM45130 gene=WBGene00231083 locus=Bma-dig-1 status=Partially_confirmed	K.VHENnTVAIQFDAPR.D	1403	1417	N	Deamidated:18O(1)/2.9883	canonical	169000000	6440000	252000000	142000000	125000000
Mf Fbs1	Bm10822b	Bm10822b wormpep=BM45130 gene=WBGene00231083 locus=Bma-dig-1 status=Partially_confirmed	K.VHEnNTVAIQFDAPRDPEDPGKPIK.E	1403	1427	N	Deamidated:18O(1)/2.9883	canonical	64500000	74800000	76600000	72000000	6520000
Female Fbs1	Bm10822b	Bm10822b wormpep=BM45130 gene=WBGene00231083 locus=Bma-dig-1 status=Partially_confirmed	R.TIHIDWDPPTIPnGnITR.Y	1604	1621	N,N	Deamidated/0.9840; Deamidated:18O(1)/2.9883	canonical		12900000	12600000	12800000	259000
Mf Fbs1	Bm10822b	Bm10822b wormpep=BM45130 gene=WBGene00231083 locus=Bma-dig-1 status=Partially_confirmed	R.TIHIDWD.P	1604	1610				8330000	8910000	9990000	9080000	841000
Mf Fbs1	Bm10822b	Bm10822b wormpep=BM45130 gene=WBGene00231083 locus=Bma-dig-1 status=Partially_confirmed	R.TIHIDWDPPTIPnGnITR.Y	1604	1621	N,N	Deamidated/0.9840; Deamidated:18O(1)/2.9883	canonical	270000000	326000000	332000000	309000000	34500000
Mf Fbs1	Bm10822b	Bm10822b wormpep=BM45130 gene=WBGene00231083 locus=Bma-dig-1 status=Partially_confirmed	R.TIHIDWDPPTIPNGnITR.Y	1604	1621	N	Deamidated:18O(1)/2.9883	canonical	187000000	153000000	171000000	170000000	17000000
Mf Fbs1	Bm10822b	Bm10822b wormpep=BM45130 gene=WBGene00231083 locus=Bma-dig-1 status=Partially_confirmed	D.PPTIPnGNITR.Y	1611	1621	N	Deamidated:18O(1)/2.9883	canonical			6490000	6490000	0
Mf Fbs1	Bm10822b	Bm10822b wormpep=BM45130 gene=WBGene00231083 locus=Bma-dig-1 status=Partially_confirmed	D.PPTIPnGnITR.Y	1611	1621	N,N	Deamidated/0.9840; Deamidated:18O(1)/2.9883	canonical	19900000	18300000	18100000	18800000	1010000
Mf Fbs1	Bm10822b	Bm10822b wormpep=BM45130 gene=WBGene00231083 locus=Bma-dig-1 status=Partially_confirmed	D.PPTIPNGnITR.Y	1611	1621	N	Deamidated:18O(1)/2.9883	canonical	6060000	6710000		6380000	461000
Female Fbs1	Bm10822b	Bm10822b wormpep=BM45130 gene=WBGene00231083 locus=Bma-dig-1 status=Partially_confirmed	K.TEITILPGSALDLSCnATGQPR.P	1834	1855	N	Deamidated:18O(1)/2.9883	canonical	26500000	25200000	44100000	31900000	10500000
Mf Fbs1	Bm10822b	Bm10822b wormpep=BM45130 gene=WBGene00231083 locus=Bma-dig-1 status=Partially_confirmed	K.TEITILPGSALDLSCnATGQPR.P	1834	1855	N	Deamidated:18O(1)/2.9883	canonical	666000000	734000000	652000000	684000000	44100000
Female Fbs1	Bm10822b	Bm10822b wormpep=BM45130 gene=WBGene00231083 locus=Bma-dig-1 status=Partially_confirmed	K.VSnITEDTSFN.C	1886	1896	N	Deamidated:18O(1)/2.9883	canonical	8050000	7920000	8480000	8150000	294000
Mf Fbs1	Bm10822b	Bm10822b wormpep=BM45130 gene=WBGene00231083 locus=Bma-dig-1 status=Partially_confirmed	K.VSnITEDTSFN.C	1886	1896	N	Deamidated:18O(1)/2.9883	canonical	58100000	56500000	72700000	62400000	8950000
Mf Fbs1	Bm10822b	Bm10822b wormpep=BM45130 gene=WBGene00231083 locus=Bma-dig-1 status=Partially_confirmed	L.GFAnWTISVR.L	1904	1913	N	Deamidated:18O(1)/2.9883	canonical			206000000	206000000	0
Female Fbs1	Bm10822b	Bm10822b wormpep=BM45130 gene=WBGene00231083 locus=Bma-dig-1 status=Partially_confirmed	F.AnWTISVR.L	1906	1913	N	Deamidated:18O(1)/2.9883	canonical	4880000	5140000	4500000	4840000	322000
Mf Fbs1	Bm10822b	Bm10822b wormpep=BM45130 gene=WBGene00231083 locus=Bma-dig-1 status=Partially_confirmed	F.AnWTISVR.L	1906	1913	N	Deamidated:18O(1)/2.9883	canonical		20700000	29700000	25200000	6360000
Female Fbs1	Bm10822b	Bm10822b wormpep=BM45130 gene=WBGene00231083 locus=Bma-dig-1 status=Partially_confirmed	Y.METPVnVTDK.I	2063	2072	N	Deamidated:18O(1)/2.9883	canonical	7200000	6900000	7410000	7170000	255000
Mf Fbs1	Bm10822b	Bm10822b wormpep=BM45130 gene=WBGene00231083 locus=Bma-dig-1 status=Partially_confirmed	Y.METPVnVTDK.I	2063	2072	N	Deamidated:18O(1)/2.9883	canonical	13900000	14200000	13400000	13900000	408000
Mf Fbs1	Bm10822b	Bm10822b wormpep=BM45130 gene=WBGene00231083 locus=Bma-dig-1 status=Partially_confirmed	M.ETPVnVTDK.I	2064	2072	N	Deamidated:18O(1)/2.9883	canonical		3310000	4440000	3880000	799000
Female Fbs1	Bm10822b	Bm10822b wormpep=BM45130 gene=WBGene00231083 locus=Bma-dig-1 status=Partially_confirmed	R.nGSIIYPAR.G	2659	2667	N	Deamidated/0.9840	canonical			2890000	2890000	0
Female Fbs1	Bm10822b	Bm10822b wormpep=BM45130 gene=WBGene00231083 locus=Bma-dig-1 status=Partially_confirmed	R.nGSIIYPAR.G	2659	2667	N	Deamidated:18O(1)/2.9883	canonical	36800000	30900000	34200000	34000000	2950000
Mf Fbs1	Bm10822b	Bm10822b wormpep=BM45130 gene=WBGene00231083 locus=Bma-dig-1 status=Partially_confirmed	R.nGSIIYPAR.G	2659	2667	N	Deamidated/0.9840	canonical	13800000	18500000	17900000	16700000	2560000
Mf Fbs1	Bm10822b	Bm10822b wormpep=BM45130 gene=WBGene00231083 locus=Bma-dig-1 status=Partially_confirmed	R.nGSIIYPAR.G	2659	2667	N	Deamidated:18O(1)/2.9883	canonical	240000000	282000000	268000000	263000000	21400000
Mf Fbs1	Bm10822b	Bm10822b wormpep=BM45130 gene=WBGene00231083 locus=Bma-dig-1 status=Partially_confirmed	V.IdIDGR.P	2838	2843	D	Amidated/-0.9840		28800000			28800000	0
Mf Fbs1	Bm10822b	Bm10822b wormpep=BM45130 gene=WBGene00231083 locus=Bma-dig-1 status=Partially_confirmed	K.IIGPDGNIVPVNAAGVPTNHR.G	3187	3207				7510000			7510000	0
Mf Fbs1	Bm10822b	Bm10822b wormpep=BM45130 gene=WBGene00231083 locus=Bma-dig-1 status=Partially_confirmed	K.IIGPDGNIVPVNAAGVPTNHR.G	3609	3629					6940000	8480000	7710000	1090000
Male Fbs1	Bm10822b	Bm10822b wormpep=BM45130 gene=WBGene00231083 locus=Bma-dig-1 status=Partially_confirmed	R.SDSnISTAK.N	4865	4873	N	Deamidated:18O(1)/2.9883	canonical		13800000	18700000	16300000	3510000
Male Fbs1	Bm10822b	Bm10822b wormpep=BM45130 gene=WBGene00231083 locus=Bma-dig-1 status=Partially_confirmed	R.SDSnISTAKNDGFIVDTSFHK.R	4865	4885	N	Deamidated:18O(1)/2.9883	canonical	30800000		16300000	23600000	10300000
Female Fbs1	Bm10822b	Bm10822b wormpep=BM45130 gene=WBGene00231083 locus=Bma-dig-1 status=Partially_confirmed	F.MVESSnATGTNLNK.I	5017	5030	N	Deamidated:18O(1)/2.9883	canonical		2040000	2020000	2030000	13400
Female Fbs1	Bm10822b	Bm10822b wormpep=BM45130 gene=WBGene00231083 locus=Bma-dig-1 status=Partially_confirmed	R.EKYnNDSGELIMHVFK.T	5104	5119	N	Deamidated:18O(1)/2.9883	canonical,NXS		5640000		5640000	0
Female Fbs1	Bm10822b	Bm10822b wormpep=BM45130 gene=WBGene00231083 locus=Bma-dig-1 status=Partially_confirmed	R.EKYNnDSGELIMHVFK.T	5104	5119	N	Deamidated:18O(1)/2.9883	canonical,NXS		5640000		5640000	0
Mf Fbs1	Bm10822b	Bm10822b wormpep=BM45130 gene=WBGene00231083 locus=Bma-dig-1 status=Partially_confirmed	R.EKYnNDSGELIMHVFK.T	5104	5119	N	Deamidated:18O(1)/2.9883	canonical		6630000		6630000	0
Female Fbs1	Bm10822b	Bm10822b wormpep=BM45130 gene=WBGene00231083 locus=Bma-dig-1 status=Partially_confirmed	K.YNnDSGELIMHVFK.T	5106	5119	N	Deamidated:18O(1)/2.9883	canonical	11000000	10000000	13700000	11600000	1930000
Female Fbs1	Bm10822b	Bm10822b wormpep=BM45130 gene=WBGene00231083 locus=Bma-dig-1 status=Partially_confirmed	R.nSSLLYPATDSNLK.T	5336	5349	N	Deamidated:18O(1)/2.9883	canonical			2280000	2280000	0
Female Fbs1	Bm10822b	Bm10822b wormpep=BM45130 gene=WBGene00231083 locus=Bma-dig-1 status=Partially_confirmed	F.ALVVnTSR.G	5853	5860	N	Deamidated:18O(1)/2.9883	canonical	11200000	10800000	5320000	9140000	3310000
Mf Fbs1	Bm10822b	Bm10822b wormpep=BM45130 gene=WBGene00231083 locus=Bma-dig-1 status=Partially_confirmed	F.ALVVnTSR.G	5853	5860	N	Deamidated:18O(1)/2.9883	canonical	15800000	11900000	10800000	12800000	2640000
Mf Total	Bm10824a	Bm10824a wormpep=BM40129 gene=WBGene00231085 locus=Bma-dpy-18 status=Confirmed	R.DGEEAITHPINAF.L	71	83				74800000	73100000	78700000	75500000	2880000
Mf Total	Bm10824a	Bm10824a wormpep=BM40129 gene=WBGene00231085 locus=Bma-dpy-18 status=Confirmed	K.ETKPTANLESILDHLAFSLYK.Q	200	220				25400000		18100000	21800000	5220000
Mf Total	Bm10824a	Bm10824a wormpep=BM40129 gene=WBGene00231085 locus=Bma-dpy-18 status=Confirmed	R.ALLLTDELYR.M	227	236				92200000	93200000	77900000	87700000	8580000
Mf Total	Bm10824a	Bm10824a wormpep=BM40129 gene=WBGene00231085 locus=Bma-dpy-18 status=Confirmed	R.QEVPINTK.A	291	298					12400000		12400000	0
Mf Total	Bm10824a	Bm10824a wormpep=BM40129 gene=WBGene00231085 locus=Bma-dpy-18 status=Confirmed	R.IIEMLALAR.A	344	352				119000000	136000000		127000000	12400000
Mf Total	Bm10824a	Bm10824a wormpep=BM40129 gene=WBGene00231085 locus=Bma-dpy-18 status=Confirmed	R.TSQSSWLGSTEHEVVK.R	370	385					48100000	57000000	52500000	6250000
Mf Total	Bm10824a	Bm10824a wormpep=BM40129 gene=WBGene00231085 locus=Bma-dpy-18 status=Confirmed	K.NAALFWY.N	468	474						20200000	20200000	0
Mf Total	Bm10824a	Bm10824a wormpep=BM40129 gene=WBGene00231085 locus=Bma-dpy-18 status=Confirmed	C.GLNQLDQER.Y	517	525					16500000		16500000	0
Mf Fbs1	Bm10827	Bm10827 wormpep=BM31063 gene=WBGene00231088 status=Partially_confirmed uniprot=A0A0H5SBB8 insdc=CRZ25654.1	R.DInVTCR.S	24	30	N	Deamidated:18O(1)/2.9883	canonical	26400000	18200000	18200000	20900000	4760000
Female Total	Bm10828	Bm10828 wormpep=BM35619 gene=WBGene00231089 status=Partially_confirmed uniprot=A0A0K0IPN5 insdc=CRZ25655.1	S.LPVAVANK.K	21	28				17100000	23200000		20200000	4310000
Female Total	Bm10828	Bm10828 wormpep=BM35619 gene=WBGene00231089 status=Partially_confirmed uniprot=A0A0K0IPN5 insdc=CRZ25655.1	K.VATNLESGFINTVN.L	48	61				10500000	10800000	11200000	10800000	321000
Female Total	Bm10828	Bm10828 wormpep=BM35619 gene=WBGene00231089 status=Partially_confirmed uniprot=A0A0K0IPN5 insdc=CRZ25655.1	R.VPQVQFPAPISIIPH.Q	109	123				4960000	4900000		4930000	38200
Female Total	Bm10828	Bm10828 wormpep=BM35619 gene=WBGene00231089 status=Partially_confirmed uniprot=A0A0K0IPN5 insdc=CRZ25655.1	R.VPQVQFPAPISIIPHQQY.L	109	126				6980000	6330000	7140000	6820000	432000
Female Total	Bm10829	Bm10829 wormpep=BM23029 gene=WBGene00231090 locus=Bma-cul-2 status=Confirmed uniprot=A0A0K0IPN6 insdc=CRZ25656.1	R.NSIPVDTVR.G	203	211				6770000	5010000		5890000	1250000
Mf Total	Bm10829	Bm10829 wormpep=BM23029 gene=WBGene00231090 locus=Bma-cul-2 status=Confirmed uniprot=A0A0K0IPN6 insdc=CRZ25656.1	K.SLSNLPQNYDTYR.E	233	245				664000000	62000000	64800000	264000000	347000000
Female Total	Bm10829	Bm10829 wormpep=BM23029 gene=WBGene00231090 locus=Bma-cul-2 status=Confirmed uniprot=A0A0K0IPN6 insdc=CRZ25656.1	K.VYYDDGDFVGALDK.A	398	411				3780000	3770000	3570000	3710000	120000
Mf Total	Bm10829	Bm10829 wormpep=BM23029 gene=WBGene00231090 locus=Bma-cul-2 status=Confirmed uniprot=A0A0K0IPN6 insdc=CRZ25656.1	K.VYYDDGDFVGALDK.A	398	411					43100000	38000000	40500000	3640000
Female Total	Bm10829	Bm10829 wormpep=BM23029 gene=WBGene00231090 locus=Bma-cul-2 status=Confirmed uniprot=A0A0K0IPN6 insdc=CRZ25656.1	K.DAEESMINK.L	494	502					4170000	5690000	4930000	1070000
Female Total	Bm10829	Bm10829 wormpep=BM23029 gene=WBGene00231090 locus=Bma-cul-2 status=Confirmed uniprot=A0A0K0IPN6 insdc=CRZ25656.1	R.MFTDVGLSHELTDK.F	518	531				5150000	4750000	5690000	5200000	474000
Mf Total	Bm10829	Bm10829 wormpep=BM23029 gene=WBGene00231090 locus=Bma-cul-2 status=Confirmed uniprot=A0A0K0IPN6 insdc=CRZ25656.1	R.MFTDVGLSHELTDK.F	518	531					40200000		40200000	0
Mf Total	Bm10829	Bm10829 wormpep=BM23029 gene=WBGene00231090 locus=Bma-cul-2 status=Confirmed uniprot=A0A0K0IPN6 insdc=CRZ25656.1	F.IVPPVLLPSIEHFER.Y	585	599				62900000	58300000	59000000	60100000	2460000
Mf Total	Bm10829	Bm10829 wormpep=BM23029 gene=WBGene00231090 locus=Bma-cul-2 status=Confirmed uniprot=A0A0K0IPN6 insdc=CRZ25656.1	K.ATGLSDELLSR.N	659	669					136000000	153000000	145000000	12100000
Female Total	Bm10829	Bm10829 wormpep=BM23029 gene=WBGene00231090 locus=Bma-cul-2 status=Confirmed uniprot=A0A0K0IPN6 insdc=CRZ25656.1	K.EAEHVNITAQQDR.K	720	732			canonical		12400000	11100000	11800000	881000
Female Total	Bm10829	Bm10829 wormpep=BM23029 gene=WBGene00231090 locus=Bma-cul-2 status=Confirmed uniprot=A0A0K0IPN6 insdc=CRZ25656.1	K.NIESLIEK.L	777	784					5870000		5870000	0
Male Total	Bm10832	Bm10832 wormpep=BM20530 gene=WBGene00231093 locus=Bma-metl-18 status=Partially_confirmed uniprot=A0A0K0IPP0 insdc=CRZ25658.1	K.EGAECVELSSGHCLYYVDQATLDK.N	10	33					4440000		4440000	0
Mf Total	Bm10832	Bm10832 wormpep=BM20530 gene=WBGene00231093 locus=Bma-metl-18 status=Partially_confirmed uniprot=A0A0K0IPP0 insdc=CRZ25658.1	R.TIGVYEGGFK.V	55	64					48200000	58900000	53500000	7560000
Mf Total	Bm10832	Bm10832 wormpep=BM20530 gene=WBGene00231093 locus=Bma-metl-18 status=Partially_confirmed uniprot=A0A0K0IPP0 insdc=CRZ25658.1	R.FYGCDWATLQQK.I	142	153				46300000			46300000	0
Mf Total	Bm10834	Bm10834 wormpep=BM36910 gene=WBGene00231095 status=Confirmed uniprot=A0A0K0IPP2 insdc=CDP99958.1	K.MTVVQLR.E	9	15						44500000	44500000	0
Mf Total	Bm10834	Bm10834 wormpep=BM36910 gene=WBGene00231095 status=Confirmed uniprot=A0A0K0IPP2 insdc=CDP99958.1	K.ASYAAEDTILNSDATASK.D	38	55				60500000	57800000	70700000	63000000	6830000
Female Total	Bm10834	Bm10834 wormpep=BM36910 gene=WBGene00231095 status=Confirmed uniprot=A0A0K0IPP2 insdc=CDP99958.1	K.DSLEETVLEGAINEDDILGPDTIVK.K	56	80				4640000			4640000	0
Mf Total	Bm10834	Bm10834 wormpep=BM36910 gene=WBGene00231095 status=Confirmed uniprot=A0A0K0IPP2 insdc=CDP99958.1	K.DSLEETVLEGAINEDDILGPDTIVK.K	56	80				120000000	166000000	195000000	160000000	37800000
Mf Total	Bm10834	Bm10834 wormpep=BM36910 gene=WBGene00231095 status=Confirmed uniprot=A0A0K0IPP2 insdc=CDP99958.1	K.DSLEETVLEGAINeDDILGPDTIVK.K	56	80	E	Amidated/-0.9840				161000000	161000000	0
Mf Total	Bm10834	Bm10834 wormpep=BM36910 gene=WBGene00231095 status=Confirmed uniprot=A0A0K0IPP2 insdc=CDP99958.1	K.KKEDLAAALSSASAITPSVPIIR.K	81	103				57400000	68000000	74300000	66600000	8500000
Mf Total	Bm10834	Bm10834 wormpep=BM36910 gene=WBGene00231095 status=Confirmed uniprot=A0A0K0IPP2 insdc=CDP99958.1	K.KEDLAAALSSASAITPSVPIIR.K	82	103				98000000	122000000	115000000	112000000	12300000
Mf Total	Bm10834	Bm10834 wormpep=BM36910 gene=WBGene00231095 status=Confirmed uniprot=A0A0K0IPP2 insdc=CDP99958.1	K.EDLAAALSSASAITPSVPIIR.K	83	103						63300000	63300000	0
Female Total	Bm10834	Bm10834 wormpep=BM36910 gene=WBGene00231095 status=Confirmed uniprot=A0A0K0IPP2 insdc=CDP99958.1	R.FGLPLSDEQMK.Q	134	144				6120000	5170000	4880000	5390000	646000
Mf Total	Bm10834	Bm10834 wormpep=BM36910 gene=WBGene00231095 status=Confirmed uniprot=A0A0K0IPP2 insdc=CDP99958.1	R.FGLPLSDEQMK.Q	134	144				144000000	191000000	218000000	184000000	37300000
Female Total	Bm10834	Bm10834 wormpep=BM36910 gene=WBGene00231095 status=Confirmed uniprot=A0A0K0IPP2 insdc=CDP99958.1	R.FGVVSETEK.M	176	184					9530000	10200000	9850000	454000
Female Total	Bm10834	Bm10834 wormpep=BM36910 gene=WBGene00231095 status=Confirmed uniprot=A0A0K0IPP2 insdc=CDP99958.1	K.MQEILNK.R	185	191				24200000	22400000		23300000	1260000
Mf Total	Bm10834	Bm10834 wormpep=BM36910 gene=WBGene00231095 status=Confirmed uniprot=A0A0K0IPP2 insdc=CDP99958.1	K.SSAVVAGK.V	202	209					29200000	25700000	27400000	2520000
Mf Total	Bm10834	Bm10834 wormpep=BM36910 gene=WBGene00231095 status=Confirmed uniprot=A0A0K0IPP2 insdc=CDP99958.1	K.ASLEVLEK.R	213	220				80200000	87900000	89500000	85800000	4990000
Female Total	Bm10834	Bm10834 wormpep=BM36910 gene=WBGene00231095 status=Confirmed uniprot=A0A0K0IPP2 insdc=CDP99958.1	R.FGLCSEEAELEIK.K	225	237					3910000	4060000	3980000	106000
Mf Total	Bm10834	Bm10834 wormpep=BM36910 gene=WBGene00231095 status=Confirmed uniprot=A0A0K0IPP2 insdc=CDP99958.1	R.FGLCSEEAELEIK.K	225	237				169000000	317000000	286000000	257000000	77800000
Male Total	Bm10847a	Bm10847a wormpep=BM33193 gene=WBGene00231108 status=Confirmed uniprot=A0A0J9Y208 insdc=CDQ00022.1 product="Conserved hypothetical protein, putative"	-.MSVIAIFVLLLIAAFAYLNFAKLRHEVDATK.S	1	31				436000	452000	386000	425000	34400
Male Total	Bm10847a	Bm10847a wormpep=BM33193 gene=WBGene00231108 status=Confirmed uniprot=A0A0J9Y208 insdc=CDQ00022.1 product="Conserved hypothetical protein, putative"	M.SVIAIFVLLLIAAFAYLNFAKLRHEVDATK.S	2	31				1230000	1590000	1110000	1310000	247000
Male Total	Bm10847a	Bm10847a wormpep=BM33193 gene=WBGene00231108 status=Confirmed uniprot=A0A0J9Y208 insdc=CDQ00022.1 product="Conserved hypothetical protein, putative"	K.SESVIQSTAGIEK.T	32	44				18600000	12100000	12600000	14400000	3650000
Male Total	Bm10847a	Bm10847a wormpep=BM33193 gene=WBGene00231108 status=Confirmed uniprot=A0A0J9Y208 insdc=CDQ00022.1 product="Conserved hypothetical protein, putative"	K.TSGQLPQPEIPIMSPTTTETAK.T	158	179						2540000	2540000	0
Male Fbs1	Bm10850	Bm10850 wormpep=BM47459 gene=WBGene00231111 status=Partially_confirmed uniprot=A0A0H5SQ19 insdc=CRZ25672.1	H.GNPAFTnHTAITDSAYEESVQYELR.T	22	46	N	Deamidated:18O(1)/2.9883	canonical	12300000		19800000	16100000	5340000
Female Fbs1	Bm10850	Bm10850 wormpep=BM47459 gene=WBGene00231111 status=Partially_confirmed uniprot=A0A0H5SQ19 insdc=CRZ25672.1	G.NPAFTnHTAITDSAYEESVQYELR.T	23	46	N	Deamidated:18O(1)/2.9883	canonical	18200000	19500000	18100000	18600000	748000
Male Fbs1	Bm10850	Bm10850 wormpep=BM47459 gene=WBGene00231111 status=Partially_confirmed uniprot=A0A0H5SQ19 insdc=CRZ25672.1	G.NPAFTnHTAITDSAYEESVQYELR.T	23	46	N	Deamidated:18O(1)/2.9883	canonical	43300000		31900000	37600000	8090000
Male Total	Bm10850	Bm10850 wormpep=BM47459 gene=WBGene00231111 status=Partially_confirmed uniprot=A0A0H5SQ19 insdc=CRZ25672.1	G.NPAFTnHTAITDSAYEESVQYELR.T	23	46	N	Deamidated:18O(1)/2.9883	canonical			4380000	4380000	0
Female Fbs1	Bm10850	Bm10850 wormpep=BM47459 gene=WBGene00231111 status=Partially_confirmed uniprot=A0A0H5SQ19 insdc=CRZ25672.1	P.AFTnHTAITDSAYEESVQYELR.T	25	46	N	Deamidated:18O(1)/2.9883	canonical	30200000	27000000	28500000	28600000	1600000
Male Fbs1	Bm10850	Bm10850 wormpep=BM47459 gene=WBGene00231111 status=Partially_confirmed uniprot=A0A0H5SQ19 insdc=CRZ25672.1	P.AFTnHTAITDSAYEESVQYELR.T	25	46	N	Deamidated:18O(1)/2.9883	canonical	20800000	23700000	12000000	18800000	6110000
Female Total	Bm10850	Bm10850 wormpep=BM47459 gene=WBGene00231111 status=Partially_confirmed uniprot=A0A0H5SQ19 insdc=CRZ25672.1	R.TFYSSLNEEEK.A	47	57				9100000	7940000	9670000	8900000	881000
Female Fbs1	Bm10850	Bm10850 wormpep=BM47459 gene=WBGene00231111 status=Partially_confirmed uniprot=A0A0H5SQ19 insdc=CRZ25672.1	K.ASATnFSFTDVQFLDNLK.N	66	83	N	Deamidated:18O(1)/2.9883	canonical	31300000	66800000	81800000	60000000	25900000
Female Total	Bm10850	Bm10850 wormpep=BM47459 gene=WBGene00231111 status=Partially_confirmed uniprot=A0A0H5SQ19 insdc=CRZ25672.1	K.ASATnFSFTDVQFLDNLK.N	66	83	N	Deamidated:18O(1)/2.9883	canonical	2260000		3170000	2710000	644000
Mf Fbs1	Bm10850	Bm10850 wormpep=BM47459 gene=WBGene00231111 status=Partially_confirmed uniprot=A0A0H5SQ19 insdc=CRZ25672.1	K.ASATnFSFTDVQFLDNLK.N	66	83	N	Deamidated:18O(1)/2.9883	canonical	58900000	60300000	50400000	56500000	5390000
Mf Fbs1	Bm10850	Bm10850 wormpep=BM47459 gene=WBGene00231111 status=Partially_confirmed uniprot=A0A0H5SQ19 insdc=CRZ25672.1	K.ASATnFSFTDVQFLDNLKNEAAELFSK.V	66	92	N	Deamidated:18O(1)/2.9883	canonical	17300000	14700000	11800000	14600000	2740000
Mf Fbs1	Bm10850	Bm10850 wormpep=BM47459 gene=WBGene00231111 status=Partially_confirmed uniprot=A0A0H5SQ19 insdc=CRZ25672.1	S.ATnFSFTDVQFLDNLK.N	68	83	N	Deamidated:18O(1)/2.9883	canonical	35400000			35400000	0
Mf Fbs1	Bm10850	Bm10850 wormpep=BM47459 gene=WBGene00231111 status=Partially_confirmed uniprot=A0A0H5SQ19 insdc=CRZ25672.1	S.ATnFSFTDVQFLDNLKNEAAELFSK.V	68	92	N	Deamidated:18O(1)/2.9883	canonical	8030000	8380000	9320000	8580000	666000
Female Total	Bm10850	Bm10850 wormpep=BM47459 gene=WBGene00231111 status=Partially_confirmed uniprot=A0A0H5SQ19 insdc=CRZ25672.1	K.NEAAELFSK.V	84	92				7430000	7500000	7000000	7310000	267000
Female Total	Bm10850	Bm10850 wormpep=BM47459 gene=WBGene00231111 status=Partially_confirmed uniprot=A0A0H5SQ19 insdc=CRZ25672.1	K.EVIDMFDGLSK.P	144	154					3740000		3740000	0
Female Total	Bm10850	Bm10850 wormpep=BM47459 gene=WBGene00231111 status=Partially_confirmed uniprot=A0A0H5SQ19 insdc=CRZ25672.1	K.EVIDMFDGLSKPIQDDILK.A	144	162				4820000	4530000	4500000	4620000	180000
Female Total	Bm10850	Bm10850 wormpep=BM47459 gene=WBGene00231111 status=Partially_confirmed uniprot=A0A0H5SQ19 insdc=CRZ25672.1	K.LAELDMIFR.A	183	191				5920000			5920000	0
Mf Total	Bm10857	Bm10857 wormpep=BM33529 gene=WBGene00231118 status=Predicted uniprot=A0A0H5SC56 insdc=CRZ25675.1	L.qQGDPEPSSDYITR.I	32	45	Q	Gln->pyro-Glu/-17.0265		49900000	51700000	56100000	52600000	3150000
Mf Total	Bm10857	Bm10857 wormpep=BM33529 gene=WBGene00231118 status=Predicted uniprot=A0A0H5SC56 insdc=CRZ25675.1	Q.GDPEPSSDYITR.I	34	45				127000000	140000000	141000000	136000000	8230000
Mf Total	Bm10857	Bm10857 wormpep=BM33529 gene=WBGene00231118 status=Predicted uniprot=A0A0H5SC56 insdc=CRZ25675.1	R.FCPYCDR.A	51	57				18500000	20300000	16700000	18500000	1780000
Mf Total	Bm10857	Bm10857 wormpep=BM33529 gene=WBGene00231118 status=Predicted uniprot=A0A0H5SC56 insdc=CRZ25675.1	R.AIIAAY.K	58	63				57800000			57800000	0
Mf Fbs1	Bm10857	Bm10857 wormpep=BM33529 gene=WBGene00231118 status=Predicted uniprot=A0A0H5SC56 insdc=CRZ25675.1	K.GIQFEVLNINLQNKPDWFLSK.H	66	86				22800000	23600000	11200000	19200000	6960000
Mf Total	Bm10857	Bm10857 wormpep=BM33529 gene=WBGene00231118 status=Predicted uniprot=A0A0H5SC56 insdc=CRZ25675.1	K.GIQFEVLNINLQNKPDWFLSK.H	66	86				55600000	93800000	143000000	97300000	43600000
Female Total	Bm10857	Bm10857 wormpep=BM33529 gene=WBGene00231118 status=Predicted uniprot=A0A0H5SC56 insdc=CRZ25675.1	K.HPEGTVPLLEHDGK.L	87	100				15600000	13900000	15300000	14900000	952000
Mf Total	Bm10857	Bm10857 wormpep=BM33529 gene=WBGene00231118 status=Predicted uniprot=A0A0H5SC56 insdc=CRZ25675.1	K.HPEGTVPLLEHDGK.L	87	100				122000000	157000000		140000000	24100000
Mf Total	Bm10857	Bm10857 wormpep=BM33529 gene=WBGene00231118 status=Predicted uniprot=A0A0H5SC56 insdc=CRZ25675.1	R.VIIEYLDDAFPETSILPR.E	107	124				234000000			234000000	0
Mf Total	Bm10857	Bm10857 wormpep=BM33529 gene=WBGene00231118 status=Predicted uniprot=A0A0H5SC56 insdc=CRZ25675.1	R.YDANK.L	134	138				23500000			23500000	0
Mf Total	Bm10857	Bm10857 wormpep=BM33529 gene=WBGene00231118 status=Predicted uniprot=A0A0H5SC56 insdc=CRZ25675.1	R.YDANKLDSVCSTIQK.V	134	148						112000000	112000000	0
Female Total	Bm10857	Bm10857 wormpep=BM33529 gene=WBGene00231118 status=Predicted uniprot=A0A0H5SC56 insdc=CRZ25675.1	K.LDSVCSTIQK.V	139	148				15500000	15200000	13500000	14700000	1080000
Mf Total	Bm10857	Bm10857 wormpep=BM33529 gene=WBGene00231118 status=Predicted uniprot=A0A0H5SC56 insdc=CRZ25675.1	K.LDSVCSTIQK.V	139	148					187000000	174000000	180000000	9420000
Female Fbs1	Bm10857	Bm10857 wormpep=BM33529 gene=WBGene00231118 status=Predicted uniprot=A0A0H5SC56 insdc=CRZ25675.1	K.VSYLTQLSGnITTLATELAVAEK.L	149	171	N	Deamidated:18O(1)/2.9883	canonical	65200000	44100000	45500000	51600000	11800000
Female Total	Bm10857	Bm10857 wormpep=BM33529 gene=WBGene00231118 status=Predicted uniprot=A0A0H5SC56 insdc=CRZ25675.1	K.VSYLTQLSGnITTLATELAVAEK.L	149	171	N	Deamidated:18O(1)/2.9883	canonical	7130000			7130000	0
Mf Fbs1	Bm10857	Bm10857 wormpep=BM33529 gene=WBGene00231118 status=Predicted uniprot=A0A0H5SC56 insdc=CRZ25675.1	K.VSYLTQLSGnITTLATELAVAEK.L	149	171	N	Deamidated:18O(1)/2.9883	canonical	1200000000	1210000000	723000000	1040000000	278000000
Mf Total	Bm10857	Bm10857 wormpep=BM33529 gene=WBGene00231118 status=Predicted uniprot=A0A0H5SC56 insdc=CRZ25675.1	K.VSYLTQLSGnITTLATELAVAEK.L	149	171	N	Deamidated:18O(1)/2.9883	canonical			151000000	151000000	0
Female Fbs1	Bm10857	Bm10857 wormpep=BM33529 gene=WBGene00231118 status=Predicted uniprot=A0A0H5SC56 insdc=CRZ25675.1	Y.LTQLSGnITTLATELAVAEK.L	152	171	N	Deamidated:18O(1)/2.9883	canonical	136000000	154000000	134000000	141000000	10500000
Female Total	Bm10857	Bm10857 wormpep=BM33529 gene=WBGene00231118 status=Predicted uniprot=A0A0H5SC56 insdc=CRZ25675.1	Y.LTQLSGnITTLATELAVAEK.L	152	171	N	Deamidated:18O(1)/2.9883	canonical	11200000	9920000	10500000	10600000	651000
Mf Fbs1	Bm10857	Bm10857 wormpep=BM33529 gene=WBGene00231118 status=Predicted uniprot=A0A0H5SC56 insdc=CRZ25675.1	Y.LTQLSGnITTLATELAVAEK.L	152	171	N	Deamidated/0.9840	canonical	20900000	23900000	22500000	22500000	1510000
Mf Fbs1	Bm10857	Bm10857 wormpep=BM33529 gene=WBGene00231118 status=Predicted uniprot=A0A0H5SC56 insdc=CRZ25675.1	Y.LTQLSGnITTLATELAVAEK.L	152	171	N	Deamidated:18O(1)/2.9883	canonical	1510000000	1560000000	1340000000	1470000000	116000000
Mf Total	Bm10857	Bm10857 wormpep=BM33529 gene=WBGene00231118 status=Predicted uniprot=A0A0H5SC56 insdc=CRZ25675.1	Y.LTQLSGnITTLATELAVAEK.L	152	171	N	Deamidated:18O(1)/2.9883	canonical	404000000	464000000	540000000	469000000	68000000
Female Fbs1	Bm10857	Bm10857 wormpep=BM33529 gene=WBGene00231118 status=Predicted uniprot=A0A0H5SC56 insdc=CRZ25675.1	L.SGnITTLATELAVAEK.L	156	171	N	Deamidated:18O(1)/2.9883	canonical	50100000	40800000	56400000	49100000	7820000
Female Total	Bm10857	Bm10857 wormpep=BM33529 gene=WBGene00231118 status=Predicted uniprot=A0A0H5SC56 insdc=CRZ25675.1	L.SGnITTLATELAVAEK.L	156	171	N	Deamidated:18O(1)/2.9883	canonical	3920000	5120000	4030000	4360000	662000
Mf Fbs1	Bm10857	Bm10857 wormpep=BM33529 gene=WBGene00231118 status=Predicted uniprot=A0A0H5SC56 insdc=CRZ25675.1	L.SGnITTLATELAVAEK.L	156	171	N	Deamidated:18O(1)/2.9883	canonical	502000000	465000000	449000000	472000000	27400000
Mf Total	Bm10857	Bm10857 wormpep=BM33529 gene=WBGene00231118 status=Predicted uniprot=A0A0H5SC56 insdc=CRZ25675.1	L.SGnITTLATELAVAEK.L	156	171	N	Deamidated:18O(1)/2.9883	canonical	169000000			169000000	0
Mf Fbs1	Bm10857	Bm10857 wormpep=BM33529 gene=WBGene00231118 status=Predicted uniprot=A0A0H5SC56 insdc=CRZ25675.1	K.LLETSFYSGTTPGLPDIVLYPFIHR.L	172	196				25800000	26000000	13100000	21600000	7360000
Mf Total	Bm10857	Bm10857 wormpep=BM33529 gene=WBGene00231118 status=Predicted uniprot=A0A0H5SC56 insdc=CRZ25675.1	K.LLETSFY.S	172	178						105000000	105000000	0
Mf Total	Bm10857	Bm10857 wormpep=BM33529 gene=WBGene00231118 status=Predicted uniprot=A0A0H5SC56 insdc=CRZ25675.1	K.LLETSFYSGTTPGLPDIVLYPF.I	172	193				70100000			70100000	0
Mf Total	Bm10857	Bm10857 wormpep=BM33529 gene=WBGene00231118 status=Predicted uniprot=A0A0H5SC56 insdc=CRZ25675.1	K.LLETSFYSGTTPGLPDIVLYPFIHR.L	172	196				80900000	115000000	10900000	68900000	53100000
Female Total	Bm10857	Bm10857 wormpep=BM33529 gene=WBGene00231118 status=Predicted uniprot=A0A0H5SC56 insdc=CRZ25675.1	R.DSFLDDYFPNHFPK.L	206	219				17200000			17200000	0
Mf Total	Bm10857	Bm10857 wormpep=BM33529 gene=WBGene00231118 status=Predicted uniprot=A0A0H5SC56 insdc=CRZ25675.1	R.DSFLDDYFPNHFPK.L	206	219				426000000	517000000	690000000	545000000	134000000
Mf Total	Bm10857	Bm10857 wormpep=BM33529 gene=WBGene00231118 status=Predicted uniprot=A0A0H5SC56 insdc=CRZ25675.1	R.DSFLDDYFPnHFPK.L	206	219	N	Deamidated/0.9840		72000000	42000000	78900000	64300000	19600000
Female Fbs1	Bm10857	Bm10857 wormpep=BM33529 gene=WBGene00231118 status=Predicted uniprot=A0A0H5SC56 insdc=CRZ25675.1	D.YFPNHFPK.L	212	219					4300000	4630000	4470000	239000
Mf Fbs1	Bm10857	Bm10857 wormpep=BM33529 gene=WBGene00231118 status=Predicted uniprot=A0A0H5SC56 insdc=CRZ25675.1	D.YFPNHFPK.L	212	219				55600000			55600000	0
Female Total	Bm10857	Bm10857 wormpep=BM33529 gene=WBGene00231118 status=Predicted uniprot=A0A0H5SC56 insdc=CRZ25675.1	R.TMPETQVVR.E	229	237					13100000		13100000	0
Mf Total	Bm10857	Bm10857 wormpep=BM33529 gene=WBGene00231118 status=Predicted uniprot=A0A0H5SC56 insdc=CRZ25675.1	R.TMPETQVVR.E	229	237					78300000	83200000	80700000	3480000
Female Fbs1	Bm10857	Bm10857 wormpep=BM33529 gene=WBGene00231118 status=Predicted uniprot=A0A0H5SC56 insdc=CRZ25675.1	K.qnATDFDIHLSGSNIPINR.K	253	271	Q,N	Deamidated/0.9840; Deamidated:18O(1)/2.9883	canonical			17100000	17100000	0
Female Fbs1	Bm10857	Bm10857 wormpep=BM33529 gene=WBGene00231118 status=Predicted uniprot=A0A0H5SC56 insdc=CRZ25675.1	K.QnATDFDIHLSGSNIPINR.K	253	271	N	Deamidated:18O(1)/2.9883	canonical	92000000	82700000	95500000	90100000	6640000
Female Total	Bm10857	Bm10857 wormpep=BM33529 gene=WBGene00231118 status=Predicted uniprot=A0A0H5SC56 insdc=CRZ25675.1	K.QnATDFDIHLSGSNIPINR.K	253	271	N	Deamidated:18O(1)/2.9883	canonical	7740000	7300000		7520000	312000
Female Total	Bm10857	Bm10857 wormpep=BM33529 gene=WBGene00231118 status=Predicted uniprot=A0A0H5SC56 insdc=CRZ25675.1	K.QnATDFDIHLSGSnIPINR.K	253	271	N,N	Deamidated:18O(1)/2.9883; Deamidated/0.9840	canonical			10000	10000	0
Female Fbs1	Bm10857	Bm10857 wormpep=BM33529 gene=WBGene00231118 status=Predicted uniprot=A0A0H5SC56 insdc=CRZ25675.1	R.KFLnDSTVQWHNN.-	272	284	N	Deamidated:18O(1)/2.9883	canonical,NXS	16500000	17000000	20100000	17900000	1950000
Female Fbs1	Bm10857	Bm10857 wormpep=BM33529 gene=WBGene00231118 status=Predicted uniprot=A0A0H5SC56 insdc=CRZ25675.1	K.FLnDSTVQWHNN.-	273	284	N	Deamidated:18O(1)/2.9883	canonical,NXS	38200000	46300000	43200000	42600000	4090000
Mf Total	Bm10862	Bm10862 wormpep=BM20425 gene=WBGene00231123 locus=Bma-rpn-12.1 status=Confirmed uniprot=A0A1P6BHR0 insdc=CDQ00163.1	R.DVYEIDALYAVLQSDLK.A	53	69					30400000		30400000	0
Male Total	Bm10862	Bm10862 wormpep=BM20425 gene=WBGene00231123 locus=Bma-rpn-12.1 status=Confirmed uniprot=A0A1P6BHR0 insdc=CDQ00163.1	K.SLDNTYIFEQGLSGPLPK.E	216	233						5880000	5880000	0
Female Fbs1	Bm10880a	Bm10880a wormpep=BM45098 gene=WBGene00231141 status=Partially_confirmed product="LBP\/BPI, putative"	R.DLFNVnCTK.T	305	313	N	Deamidated:18O(1)/2.9883	canonical		16700000	16200000	16400000	333000
Female Total	Bm10884	Bm10884 wormpep=BM07626 gene=WBGene00231145 status=Confirmed uniprot=A0A1U7F238 insdc=CDQ00266.1 product="conserved hypothetical protein"	R.VVVEQGASTR.A	13	22				4290000			4290000	0
Mf Total	Bm10884	Bm10884 wormpep=BM07626 gene=WBGene00231145 status=Confirmed uniprot=A0A1U7F238 insdc=CDQ00266.1 product="conserved hypothetical protein"	R.VVVEQGASTR.A	13	22				15800000	16600000		16200000	510000
Mf Fbs1	Bm10890	Bm10890 wormpep=BM19764 gene=WBGene00231151 status=Partially_confirmed uniprot=A0A0J9Y2I7 insdc=CDQ00292.1 product="Conserved hypothetical protein, putative"	K.IKPTDHVVCLDSECCTVPCSnNGTFTGK.T	44	71	N	Deamidated:18O(1)/2.9883	canonical		23300000	25000000	24200000	1190000
Mf Fbs1	Bm10890	Bm10890 wormpep=BM19764 gene=WBGene00231151 status=Partially_confirmed uniprot=A0A0J9Y2I7 insdc=CDQ00292.1 product="Conserved hypothetical protein, putative"	K.IKPTDHVVCLDSECCTVPCSNnGTFTGK.T	44	71	N	Deamidated:18O(1)/2.9883	canonical	19600000			19600000	0
Mf Fbs1	Bm10890	Bm10890 wormpep=BM19764 gene=WBGene00231151 status=Partially_confirmed uniprot=A0A0J9Y2I7 insdc=CDQ00292.1 product="Conserved hypothetical protein, putative"	C.SNnGTFTGK.T	63	71	N	Deamidated:18O(1)/2.9883	canonical			6470000	6470000	0
Mf Total	Bm10898a	Bm10898a wormpep=BM40808 gene=WBGene00231159 status=Confirmed product="SWIM zinc finger family protein"	R.YTERPDVYSYFDNVWSDFK.F	520	538					41000000	38800000	39900000	1560000
Mf Total	Bm10898a	Bm10898a wormpep=BM40808 gene=WBGene00231159 status=Confirmed product="SWIM zinc finger family protein"	D.LDSLQWYCSCGLR.Q	748	760						24400000	24400000	0
Female Total	Bm10899	Bm10899 wormpep=BM44094 gene=WBGene00231160 status=Confirmed uniprot=A0A0H5SQZ6 insdc=CRZ25963.1	Y.CSAHGSFALGTGDSSNK.L	100	116					7780000	6420000	7100000	959000
Female Total	Bm10899	Bm10899 wormpep=BM44094 gene=WBGene00231160 status=Confirmed uniprot=A0A0H5SQZ6 insdc=CRZ25963.1	C.SAHGSFALGTGDSSNK.L	101	116				8160000	8920000	10100000	9050000	965000
Female Total	Bm10899	Bm10899 wormpep=BM44094 gene=WBGene00231160 status=Confirmed uniprot=A0A0H5SQZ6 insdc=CRZ25963.1	H.GSFALGTGDSSNK.L	104	116				10100000	11000000	8440000	9840000	1300000
Female Total	Bm10899	Bm10899 wormpep=BM44094 gene=WBGene00231160 status=Confirmed uniprot=A0A0H5SQZ6 insdc=CRZ25963.1	F.ALGTGDSSNK.L	107	116					13700000		13700000	0
Female Total	Bm10899	Bm10899 wormpep=BM44094 gene=WBGene00231160 status=Confirmed uniprot=A0A0H5SQZ6 insdc=CRZ25963.1	R.FTATANENSCNTCCK.I	124	138			canonical	2040000		2070000	2050000	19300
Female Total	Bm10899	Bm10899 wormpep=BM44094 gene=WBGene00231160 status=Confirmed uniprot=A0A0H5SQZ6 insdc=CRZ25963.1	R.HYTTSIDEVSGIMF.A	143	156				9950000	10100000	10300000	10100000	168000
Female Total	Bm10899	Bm10899 wormpep=BM44094 gene=WBGene00231160 status=Confirmed uniprot=A0A0H5SQZ6 insdc=CRZ25963.1	K.FSHTSFL.R	171	177						6000000	6000000	0
Female Fbs1	Bm10905	Bm10905 wormpep=BM28340 gene=WBGene00231166 status=Confirmed uniprot=A0A0J9Y2F4 insdc=CDQ00363.1	K.TVDRGnTSEFTSSSSGFAENDDEDR.Q	32	56	N	Deamidated:18O(1)/2.9883	canonical	3030000			3030000	0
Male Fbs1	Bm10905	Bm10905 wormpep=BM28340 gene=WBGene00231166 status=Confirmed uniprot=A0A0J9Y2F4 insdc=CDQ00363.1	K.TVDRGnTSEFT.S	32	42	N	Deamidated:18O(1)/2.9883	canonical			20300000	20300000	0
Male Fbs1	Bm10905	Bm10905 wormpep=BM28340 gene=WBGene00231166 status=Confirmed uniprot=A0A0J9Y2F4 insdc=CDQ00363.1	K.TVDRGnTSEFTSSSSGFAENDDEDR.Q	32	56	N	Deamidated:18O(1)/2.9883	canonical			28100000	28100000	0
Male Fbs1	Bm10905	Bm10905 wormpep=BM28340 gene=WBGene00231166 status=Confirmed uniprot=A0A0J9Y2F4 insdc=CDQ00363.1	K.TVDRGnTSEFTSSSSGFAENDDEDRQR.K	32	58	N	Deamidated:18O(1)/2.9883	canonical	159000000	176000000	233000000	189000000	38900000
Female Fbs1	Bm10905	Bm10905 wormpep=BM28340 gene=WBGene00231166 status=Confirmed uniprot=A0A0J9Y2F4 insdc=CDQ00363.1	R.GnTSEFTSSSSGFAENDDEDR.Q	36	56	N	Deamidated:18O(1)/2.9883	canonical,NXS	19900000	24900000	27600000	24200000	3930000
Female Fbs1	Bm10905	Bm10905 wormpep=BM28340 gene=WBGene00231166 status=Confirmed uniprot=A0A0J9Y2F4 insdc=CDQ00363.1	R.GnTSEFTSSSSGFAEnDDEDR.Q	36	56	N,N	Deamidated:18O(1)/2.9883; Deamidated/0.9840	canonical		3360000	3960000	3660000	426000
Female Fbs1	Bm10905	Bm10905 wormpep=BM28340 gene=WBGene00231166 status=Confirmed uniprot=A0A0J9Y2F4 insdc=CDQ00363.1	K.nETAINLSNK.I	93	102	N	Deamidated:18O(1)/2.9883	canonical	1340000	1340000	1410000	1360000	39500
Female Total	Bm10909	Bm10909 wormpep=BM00809 gene=WBGene00231170 status=Confirmed uniprot=A0A0J9Y2G5 insdc=CDQ00378.1 product="cyanate hydratase family protein"	R.QDVTNLILATK.V	24	34				37000000	41800000	38100000	38900000	2500000
Female Total	Bm10909	Bm10909 wormpep=BM00809 gene=WBGene00231170 status=Confirmed uniprot=A0A0J9Y2G5 insdc=CDQ00378.1 product="cyanate hydratase family protein"	R.qDVTNLILATK.V	24	34	Q	Gln->pyro-Glu/-17.0265		4660000	5090000	5500000	5080000	421000
Mf Total	Bm10909	Bm10909 wormpep=BM00809 gene=WBGene00231170 status=Confirmed uniprot=A0A0J9Y2G5 insdc=CDQ00378.1 product="cyanate hydratase family protein"	R.QDVTNLILATK.V	24	34				731000000		1090000000	912000000	256000000
Mf Total	Bm10909	Bm10909 wormpep=BM00809 gene=WBGene00231170 status=Confirmed uniprot=A0A0J9Y2G5 insdc=CDQ00378.1 product="cyanate hydratase family protein"	R.qDVTNLILATK.V	24	34	Q	Gln->pyro-Glu/-17.0265		56600000	62300000	70700000	63200000	7110000
Mf Total	Bm10909	Bm10909 wormpep=BM00809 gene=WBGene00231170 status=Confirmed uniprot=A0A0J9Y2G5 insdc=CDQ00378.1 product="cyanate hydratase family protein"	K.EWTTAAC.L	53	59						28700000	28700000	0
Female Total	Bm10909	Bm10909 wormpep=BM00809 gene=WBGene00231170 status=Confirmed uniprot=A0A0J9Y2G5 insdc=CDQ00378.1 product="cyanate hydratase family protein"	K.VAEIFDLPESALL.W	73	85				5580000			5580000	0
Female Total	Bm10909	Bm10909 wormpep=BM00809 gene=WBGene00231170 status=Confirmed uniprot=A0A0J9Y2G5 insdc=CDQ00378.1 product="cyanate hydratase family protein"	K.VAEIFDLPESALLWLQTVPQK.G	73	93				32100000	25600000	32900000	30200000	4010000
Mf Fbs1	Bm10909	Bm10909 wormpep=BM00809 gene=WBGene00231170 status=Confirmed uniprot=A0A0J9Y2G5 insdc=CDQ00378.1 product="cyanate hydratase family protein"	K.VAEIFDLPESALLWLQTVPQK.G	73	93				24500000			24500000	0
Mf Total	Bm10909	Bm10909 wormpep=BM00809 gene=WBGene00231170 status=Confirmed uniprot=A0A0J9Y2G5 insdc=CDQ00378.1 product="cyanate hydratase family protein"	K.VAEIFDLPESALL.W	73	85					46200000		46200000	0
Mf Total	Bm10909	Bm10909 wormpep=BM00809 gene=WBGene00231170 status=Confirmed uniprot=A0A0J9Y2G5 insdc=CDQ00378.1 product="cyanate hydratase family protein"	K.VAEIFDLPESALLWLQTVPQK.G	73	93				425000000	154000000	188000000	255000000	148000000
Female Total	Bm10909	Bm10909 wormpep=BM00809 gene=WBGene00231170 status=Confirmed uniprot=A0A0J9Y2G5 insdc=CDQ00378.1 product="cyanate hydratase family protein"	K.GTPGIPSDPILYR.L	94	106				32700000			32700000	0
Mf Total	Bm10909	Bm10909 wormpep=BM00809 gene=WBGene00231170 status=Confirmed uniprot=A0A0J9Y2G5 insdc=CDQ00378.1 product="cyanate hydratase family protein"	K.GTPGIPSDPILYR.L	94	106				675000000	674000000	700000000	683000000	14500000
Female Total	Bm10909	Bm10909 wormpep=BM00809 gene=WBGene00231170 status=Confirmed uniprot=A0A0J9Y2G5 insdc=CDQ00378.1 product="cyanate hydratase family protein"	R.LHEVIAVY.G	107	114				5020000	6460000	7050000	6180000	1040000
Female Total	Bm10909	Bm10909 wormpep=BM00809 gene=WBGene00231170 status=Confirmed uniprot=A0A0J9Y2G5 insdc=CDQ00378.1 product="cyanate hydratase family protein"	R.LHEVIAVYGPTIK.E	107	119				12400000	18900000	18500000	16600000	3660000
Mf Fbs1	Bm10909	Bm10909 wormpep=BM00809 gene=WBGene00231170 status=Confirmed uniprot=A0A0J9Y2G5 insdc=CDQ00378.1 product="cyanate hydratase family protein"	R.LHEVIAVYGPTIK.E	107	119				5870000	7020000	7110000	6660000	691000
Mf Total	Bm10909	Bm10909 wormpep=BM00809 gene=WBGene00231170 status=Confirmed uniprot=A0A0J9Y2G5 insdc=CDQ00378.1 product="cyanate hydratase family protein"	R.LHEVIAVY.G	107	114					67800000	80300000	74100000	8790000
Mf Total	Bm10909	Bm10909 wormpep=BM00809 gene=WBGene00231170 status=Confirmed uniprot=A0A0J9Y2G5 insdc=CDQ00378.1 product="cyanate hydratase family protein"	R.LHEVIAVYGPTIK.E	107	119					348000000	364000000	356000000	10900000
Male Total	Bm10909	Bm10909 wormpep=BM00809 gene=WBGene00231170 status=Confirmed uniprot=A0A0J9Y2G5 insdc=CDQ00378.1 product="cyanate hydratase family protein"	R.EKNEQGDR.V	143	150				5140000	4190000	5670000	5000000	747000
Female Total	Bm10909	Bm10909 wormpep=BM00809 gene=WBGene00231170 status=Confirmed uniprot=A0A0J9Y2G5 insdc=CDQ00378.1 product="cyanate hydratase family protein"	R.VSLVLSGK.F	151	158				7890000	8750000	8610000	8420000	463000
Mf Total	Bm10909	Bm10909 wormpep=BM00809 gene=WBGene00231170 status=Confirmed uniprot=A0A0J9Y2G5 insdc=CDQ00378.1 product="cyanate hydratase family protein"	R.VSLVLSGK.F	151	158				71300000	79100000	91900000	80800000	10400000
Mf Total	Bm10912	Bm10912 wormpep=BM44643 gene=WBGene00231173 status=Partially_confirmed product="RNA recognition motif domain containing protein"	R.AAEQLGR.L	426	432				25300000			25300000	0
Female Total	Bm10912	Bm10912 wormpep=BM44643 gene=WBGene00231173 status=Partially_confirmed product="RNA recognition motif domain containing protein"	R.LHICNFDESLR.K	433	443				2800000	3600000	2740000	3050000	482000
Mf Total	Bm10912	Bm10912 wormpep=BM44643 gene=WBGene00231173 status=Partially_confirmed product="RNA recognition motif domain containing protein"	R.LHICNFDESLR.K	433	443				365000000	264000000	303000000	311000000	51100000
Mf Total	Bm10912	Bm10912 wormpep=BM44643 gene=WBGene00231173 status=Partially_confirmed product="RNA recognition motif domain containing protein"	K.DAFGK.F	449	453					71200000		71200000	0
Mf Total	Bm10912	Bm10912 wormpep=BM44643 gene=WBGene00231173 status=Partially_confirmed product="RNA recognition motif domain containing protein"	K.FGDIDNVWLASYPPLFAF.V	454	471						60900000	60900000	0
Mf Total	Bm10912	Bm10912 wormpep=BM44643 gene=WBGene00231173 status=Partially_confirmed product="RNA recognition motif domain containing protein"	K.AKEDAVDALK.E	476	485				36000000			36000000	0
Mf Total	Bm10912	Bm10912 wormpep=BM44643 gene=WBGene00231173 status=Partially_confirmed product="RNA recognition motif domain containing protein"	K.EMNNAYIGR.N	486	494				24900000			24900000	0
Mf Total	Bm10912	Bm10912 wormpep=BM44643 gene=WBGene00231173 status=Partially_confirmed product="RNA recognition motif domain containing protein"	K.VATAHPPR.K	499	506						55700000	55700000	0
Mf Total	Bm10912	Bm10912 wormpep=BM44643 gene=WBGene00231173 status=Partially_confirmed product="RNA recognition motif domain containing protein"	R.YGGGGY.R	517	522				14100000		15600000	14900000	1040000
Female Total	Bm10912	Bm10912 wormpep=BM44643 gene=WBGene00231173 status=Partially_confirmed product="RNA recognition motif domain containing protein"	R.SYGGGGYR.S	555	562						1700000	1700000	0
Mf Total	Bm10912	Bm10912 wormpep=BM44643 gene=WBGene00231173 status=Partially_confirmed product="RNA recognition motif domain containing protein"	R.SYGGGGYR.S	555	562				29700000	18500000	18200000	22100000	6560000
Mf Total	Bm10912	Bm10912 wormpep=BM44643 gene=WBGene00231173 status=Partially_confirmed product="RNA recognition motif domain containing protein"	R.SSYSGSGnGSDR.R	563	574	N	Deamidated/0.9840	canonical		36100000	38900000	37500000	1950000
Female Total	Bm10921	Bm10921 wormpep=BM19734 gene=WBGene00231182 locus=Bma-tdp-1.3 status=Confirmed	R.NPDTGLDR.V	64	71				6180000			6180000	0
Female Total	Bm10921	Bm10921 wormpep=BM19734 gene=WBGene00231182 locus=Bma-tdp-1.3 status=Confirmed	R.VLLMDHDETCFIAPTGGWK.N	72	90				5600000	4990000		5300000	427000
Female Total	Bm10921	Bm10921 wormpep=BM19734 gene=WBGene00231182 locus=Bma-tdp-1.3 status=Confirmed	K.AMVDMDSNSDGK.M	123	134				7640000		8350000	7990000	503000
Mf Fbs1	Bm10926	Bm10926 wormpep=BM30215 gene=WBGene00231187 locus=Bma-cutl-3 status=Partially_confirmed uniprot=A0A0K0IQ11 insdc=CRZ25972.1	K.KDVnFTVPF.S	79	87	N	Deamidated:18O(1)/2.9883	canonical		14100000	14000000	14100000	76000
Mf Fbs1	Bm10926	Bm10926 wormpep=BM30215 gene=WBGene00231187 locus=Bma-cutl-3 status=Partially_confirmed uniprot=A0A0K0IQ11 insdc=CRZ25972.1	K.DVnFTVPF.S	80	87	N	Deamidated:18O(1)/2.9883	canonical		14100000	14300000	14200000	165000
Mf Fbs1	Bm10926	Bm10926 wormpep=BM30215 gene=WBGene00231187 locus=Bma-cutl-3 status=Partially_confirmed uniprot=A0A0K0IQ11 insdc=CRZ25972.1	K.DVnFTVPFSLCDVR.R	80	93	N	Deamidated:18O(1)/2.9883	canonical			19600000	19600000	0
Male Total	Bm10927a	Bm10927a wormpep=BM36011 gene=WBGene00231188 status=Confirmed	R.GTVPDNER.E	409	416				1230000			1230000	0	*
Female Total	Bm10979	Bm10979 wormpep=BM30027 gene=WBGene00231240 locus=Bma-arl-3 status=Partially_confirmed uniprot=A0A0H5SBQ8 insdc=CRZ25997.1	R.ILLLGLDNAGK.T	37	47					2470000		2470000	0
Mf Total	Bm10979	Bm10979 wormpep=BM30027 gene=WBGene00231240 locus=Bma-arl-3 status=Partially_confirmed uniprot=A0A0H5SBQ8 insdc=CRZ25997.1	R.ILLLGLDNAGK.T	37	47				62200000	79100000	54800000	65300000	12500000
Mf Total	Bm10979	Bm10979 wormpep=BM30027 gene=WBGene00231240 locus=Bma-arl-3 status=Partially_confirmed uniprot=A0A0H5SBQ8 insdc=CRZ25997.1	K.LNVWDIGGQR.K	80	89				58000000			58000000	0
Male Total	Bm10991	Bm10991 wormpep=BM19475 gene=WBGene00231252 status=Confirmed uniprot=A0A0K0IQ83 insdc=CDQ00878.2	K.HAEREDEFGLVER.L	110	122				14000000	13900000	15800000	14600000	1070000
Female Total	Bm10991	Bm10991 wormpep=BM19475 gene=WBGene00231252 status=Confirmed uniprot=A0A0K0IQ83 insdc=CDQ00878.2	R.EDEFGLVER.L	114	122				6500000			6500000	0
Male Total	Bm10991	Bm10991 wormpep=BM19475 gene=WBGene00231252 status=Confirmed uniprot=A0A0K0IQ83 insdc=CDQ00878.2	K.QQNLTTNEQSPIL.-	182	194			canonical	11300000			11300000	0
Mf Fbs1	Bm11001	Bm11001 wormpep=BM35553 gene=WBGene00231262 status=Confirmed uniprot=A0A0K0IQ98 insdc=CRZ26006.1	H.TnGSYIYQR.G	79	87	N	Deamidated:18O(1)/2.9883	canonical	2200000	1710000	1470000	1790000	371000
Female Fbs1	Bm11012	Bm11012 wormpep=BM36300 gene=WBGene00231273 status=Partially_confirmed uniprot=A0A0H5SD31 insdc=CRZ26011.1	R.LEHVPHFLSAPSnSSFR.E	12	28	N	Deamidated:18O(1)/2.9883	canonical,NXS	14800000	26500000	23600000	21600000	6080000
Female Fbs1	Bm11012	Bm11012 wormpep=BM36300 gene=WBGene00231273 status=Partially_confirmed uniprot=A0A0H5SD31 insdc=CRZ26011.1	H.FLSAPSnSSFR.E	18	28	N	Deamidated:18O(1)/2.9883	canonical,NXS	60800000	75400000	79700000	72000000	9930000
Mf Fbs1	Bm11012	Bm11012 wormpep=BM36300 gene=WBGene00231273 status=Partially_confirmed uniprot=A0A0H5SD31 insdc=CRZ26011.1	H.FLSAPSnSSFR.E	18	28	N	Deamidated:18O(1)/2.9883	canonical	14200000	18700000	17100000	16600000	2310000
Female Fbs1	Bm11012	Bm11012 wormpep=BM36300 gene=WBGene00231273 status=Partially_confirmed uniprot=A0A0H5SD31 insdc=CRZ26011.1	H.SFELQILnNSAPHIVDRPESK.T	98	118	N	Deamidated:18O(1)/2.9883	canonical	16400000	13700000	28600000	19600000	7920000
Female Fbs1	Bm11012	Bm11012 wormpep=BM36300 gene=WBGene00231273 status=Partially_confirmed uniprot=A0A0H5SD31 insdc=CRZ26011.1	Q.ILnNSAPHIVDRPESK.T	103	118	N	Deamidated:18O(1)/2.9883	canonical,NXS	2300000			2300000	0
Female Fbs1	Bm11012	Bm11012 wormpep=BM36300 gene=WBGene00231273 status=Partially_confirmed uniprot=A0A0H5SD31 insdc=CRZ26011.1	R.NVLGmTTAnATLK.V	184	196	M,N	Oxidation/15.9949; Deamidated:18O(1)/2.9883	canonical	21000000	17800000	16500000	18400000	2280000
Female Fbs1	Bm11012	Bm11012 wormpep=BM36300 gene=WBGene00231273 status=Partially_confirmed uniprot=A0A0H5SD31 insdc=CRZ26011.1	R.NVLGMTTAnATLK.V	184	196	N	Deamidated:18O(1)/2.9883	canonical	18800000	21800000	22000000	20800000	1800000
Mf Fbs1	Bm11012	Bm11012 wormpep=BM36300 gene=WBGene00231273 status=Partially_confirmed uniprot=A0A0H5SD31 insdc=CRZ26011.1	R.NVLGMTTAnATLK.V	184	196	N	Deamidated:18O(1)/2.9883	canonical	9320000	9290000	12300000	10300000	1730000
Female Fbs1	Bm11012	Bm11012 wormpep=BM36300 gene=WBGene00231273 status=Partially_confirmed uniprot=A0A0H5SD31 insdc=CRZ26011.1	M.TTAnATLK.V	189	196	N	Deamidated:18O(1)/2.9883	canonical		5970000	9950000	7960000	2820000
Female Total	Bm11012	Bm11012 wormpep=BM36300 gene=WBGene00231273 status=Partially_confirmed uniprot=A0A0H5SD31 insdc=CRZ26011.1	R.FDIVSETqKPYLPFER.E	532	547	Q	Deamidated/0.9840		343000			343000	0
Female Total	Bm11012	Bm11012 wormpep=BM36300 gene=WBGene00231273 status=Partially_confirmed uniprot=A0A0H5SD31 insdc=CRZ26011.1	K.VLGSDGYTELIGPYK.G	633	647				6340000	6550000	6390000	6430000	110000
Female Total	Bm11012	Bm11012 wormpep=BM36300 gene=WBGene00231273 status=Partially_confirmed uniprot=A0A0H5SD31 insdc=CRZ26011.1	K.EQQLVNK.E	727	733				5650000	6300000		5980000	463000
Female Fbs1	Bm11012	Bm11012 wormpep=BM36300 gene=WBGene00231273 status=Partially_confirmed uniprot=A0A0H5SD31 insdc=CRZ26011.1	R.WCnFSVPETWDDLADDVPDNNVR.A	772	794	N	Deamidated:18O(1)/2.9883	canonical	206000000			206000000	0
Mf Fbs1	Bm11012	Bm11012 wormpep=BM36300 gene=WBGene00231273 status=Partially_confirmed uniprot=A0A0H5SD31 insdc=CRZ26011.1	R.WCnFSVPETWDDLADDVPDNNVR.A	772	794	N	Deamidated:18O(1)/2.9883	canonical	153000000	116000000	78000000	116000000	37600000
Female Total	Bm11028	Bm11028 wormpep=BM00564 gene=WBGene00231289 status=Confirmed uniprot=A0A0H5SR87 insdc=CRZ26059.1 product="BTB\/POZ domain containing protein"	K.MELEIIEEVVK.K	116	126				2500000	2420000	2840000	2590000	224000
Mf Total	Bm11028	Bm11028 wormpep=BM00564 gene=WBGene00231289 status=Confirmed uniprot=A0A0H5SR87 insdc=CRZ26059.1 product="BTB\/POZ domain containing protein"	K.MELEIIEEVVK.K	116	126				15500000	13400000	14800000	14600000	1070000
Mf Total	Bm11028	Bm11028 wormpep=BM00564 gene=WBGene00231289 status=Confirmed uniprot=A0A0H5SR87 insdc=CRZ26059.1 product="BTB\/POZ domain containing protein"	R.VTSLK.I	135	139						37500000	37500000	0
Mf Total	Bm11028	Bm11028 wormpep=BM00564 gene=WBGene00231289 status=Confirmed uniprot=A0A0H5SR87 insdc=CRZ26059.1 product="BTB\/POZ domain containing protein"	K.INGIGFDVDFVVGSALNTAHFEAHR.V	140	164				27600000			27600000	0
Mf Total	Bm11028	Bm11028 wormpep=BM00564 gene=WBGene00231289 status=Confirmed uniprot=A0A0H5SR87 insdc=CRZ26059.1 product="BTB\/POZ domain containing protein"	K.InGIGFDVDFVVGSALNTAHFEAHR.V	140	164	N	Deamidated/0.9840			9170000	16000000	12600000	4810000
Female Total	Bm11028	Bm11028 wormpep=BM00564 gene=WBGene00231289 status=Confirmed uniprot=A0A0H5SR87 insdc=CRZ26059.1 product="BTB\/POZ domain containing protein"	R.MLFGEDESSSPLIK.K	177	190				7390000	7710000	7710000	7600000	189000
Mf Total	Bm11028	Bm11028 wormpep=BM00564 gene=WBGene00231289 status=Confirmed uniprot=A0A0H5SR87 insdc=CRZ26059.1 product="BTB\/POZ domain containing protein"	R.MLFGEDESSSPLIK.K	177	190				122000000	169000000	161000000	151000000	24800000
Mf Total	Bm11028	Bm11028 wormpep=BM00564 gene=WBGene00231289 status=Confirmed uniprot=A0A0H5SR87 insdc=CRZ26059.1 product="BTB\/POZ domain containing protein"	K.KFEIAALEK.H	246	254				43900000	47900000	51500000	47800000	3770000
Mf Total	Bm11028	Bm11028 wormpep=BM00564 gene=WBGene00231289 status=Confirmed uniprot=A0A0H5SR87 insdc=CRZ26059.1 product="BTB\/POZ domain containing protein"	K.HCVELLGELTPSLAVALLEQAVNFGSEELLHR.C	255	286				89000000	120000000	89300000	99600000	18000000
Mf Total	Bm11028	Bm11028 wormpep=BM00564 gene=WBGene00231289 status=Confirmed uniprot=A0A0H5SR87 insdc=CRZ26059.1 product="BTB\/POZ domain containing protein"	R.SELSPSGELSVFK.A	319	331				216000000	232000000	242000000	230000000	13000000
Female Total	Bm11028	Bm11028 wormpep=BM00564 gene=WBGene00231289 status=Confirmed uniprot=A0A0H5SR87 insdc=CRZ26059.1 product="BTB\/POZ domain containing protein"	R.GIEETAENK.R	345	353				3420000	3890000	3800000	3700000	251000
Mf Total	Bm11028	Bm11028 wormpep=BM00564 gene=WBGene00231289 status=Confirmed uniprot=A0A0H5SR87 insdc=CRZ26059.1 product="BTB\/POZ domain containing protein"	R.GIEETAENK.R	345	353					36800000	36200000	36500000	436000
Mf Total	Bm11028	Bm11028 wormpep=BM00564 gene=WBGene00231289 status=Confirmed uniprot=A0A0H5SR87 insdc=CRZ26059.1 product="BTB\/POZ domain containing protein"	R.GIEETAENKR.L	345	354				17100000			17100000	0
Female Total	Bm11028	Bm11028 wormpep=BM00564 gene=WBGene00231289 status=Confirmed uniprot=A0A0H5SR87 insdc=CRZ26059.1 product="BTB\/POZ domain containing protein"	R.LVVADVLNDVR.F	355	365				6960000	6120000	6250000	6440000	450000
Mf Total	Bm11028	Bm11028 wormpep=BM00564 gene=WBGene00231289 status=Confirmed uniprot=A0A0H5SR87 insdc=CRZ26059.1 product="BTB\/POZ domain containing protein"	R.LVVADVLNDVR.F	355	365				118000000	164000000	165000000	149000000	27000000
Female Total	Bm11028	Bm11028 wormpep=BM00564 gene=WBGene00231289 status=Confirmed uniprot=A0A0H5SR87 insdc=CRZ26059.1 product="BTB\/POZ domain containing protein"	N.DLEIGVLFR.Y	385	393						11500000	11500000	0
Mf Total	Bm11028	Bm11028 wormpep=BM00564 gene=WBGene00231289 status=Confirmed uniprot=A0A0H5SR87 insdc=CRZ26059.1 product="BTB\/POZ domain containing protein"	R.STIWF.I	438	442						18100000	18100000	0
Mf Total	Bm11028	Bm11028 wormpep=BM00564 gene=WBGene00231289 status=Confirmed uniprot=A0A0H5SR87 insdc=CRZ26059.1 product="BTB\/POZ domain containing protein"	K.ATDFTSATLK.G	486	495					47900000		47900000	0
Mf Total	Bm11045	Bm11045 wormpep=BM45575 gene=WBGene00231306 status=Partially_confirmed uniprot=A0A0H5SBM2 insdc=CRZ26075.1	Y.IYDSDLTYGTK.F	139	149				37400000	36300000	42200000	38600000	3150000
Mf Total	Bm11045	Bm11045 wormpep=BM45575 gene=WBGene00231306 status=Partially_confirmed uniprot=A0A0H5SBM2 insdc=CRZ26075.1	K.SLLGVHAK.R	183	190				12400000			12400000	0
Male Total	Bm11045	Bm11045 wormpep=BM45575 gene=WBGene00231306 status=Partially_confirmed uniprot=A0A0H5SBM2 insdc=CRZ26075.1	R.DHGNQNIQPTTNTLGLPLLK.Q	349	368					4680000	4660000	4670000	10800
Female Total	Bm11045	Bm11045 wormpep=BM45575 gene=WBGene00231306 status=Partially_confirmed uniprot=A0A0H5SBM2 insdc=CRZ26075.1	K.QANADVLFHVLTDER.N	369	383				1940000			1940000	0
Male Total	Bm11045	Bm11045 wormpep=BM45575 gene=WBGene00231306 status=Partially_confirmed uniprot=A0A0H5SBM2 insdc=CRZ26075.1	K.QANADVLFHVLTDER.N	369	383				7280000	9100000	8160000	8180000	910000
Mf Total	Bm11045	Bm11045 wormpep=BM45575 gene=WBGene00231306 status=Partially_confirmed uniprot=A0A0H5SBM2 insdc=CRZ26075.1	K.QANADVLFHVLTDER.N	369	383				19500000	29100000	32600000	27100000	6830000
Mf Total	Bm11045	Bm11045 wormpep=BM45575 gene=WBGene00231306 status=Partially_confirmed uniprot=A0A0H5SBM2 insdc=CRZ26075.1	K.NYFEK.Y	651	655						42000000	42000000	0
Mf Total	Bm11045	Bm11045 wormpep=BM45575 gene=WBGene00231306 status=Partially_confirmed uniprot=A0A0H5SBM2 insdc=CRZ26075.1	K.DVLYQVAVTNR.R	663	673					50600000		50600000	0
Mf Total	Bm11045	Bm11045 wormpep=BM45575 gene=WBGene00231306 status=Partially_confirmed uniprot=A0A0H5SBM2 insdc=CRZ26075.1	K.NELDEFEK.D	922	929				50400000	32800000	30900000	38100000	10700000
Mf Total	Bm11045	Bm11045 wormpep=BM45575 gene=WBGene00231306 status=Partially_confirmed uniprot=A0A0H5SBM2 insdc=CRZ26075.1	K.FIESDNVYNVEQFVDTLHAYHPK.S	936	958				74200000			74200000	0
Female Total	Bm11045	Bm11045 wormpep=BM45575 gene=WBGene00231306 status=Partially_confirmed uniprot=A0A0H5SBM2 insdc=CRZ26075.1	K.EEVAGAVGLLYDADHFQYFFTDR.D	965	987				1960000	1910000	1800000	1890000	84900
Mf Total	Bm11045	Bm11045 wormpep=BM45575 gene=WBGene00231306 status=Partially_confirmed uniprot=A0A0H5SBM2 insdc=CRZ26075.1	K.EEVAGAVGLLYDADHFQYFFTDR.D	965	987				47200000	54100000	56100000	52400000	4690000
Mf Total	Bm11045	Bm11045 wormpep=BM45575 gene=WBGene00231306 status=Partially_confirmed uniprot=A0A0H5SBM2 insdc=CRZ26075.1	R.TLVVNEGSTDVK.I	1146	1157					35000000		35000000	0
Female Total	Bm11053	Bm11053 wormpep=BM43555 gene=WBGene00231314 status=Partially_confirmed	K.IIMEGQGDVTSK.R	86	97				4850000	5750000		5300000	633000
Female Total	Bm11053	Bm11053 wormpep=BM43555 gene=WBGene00231314 status=Partially_confirmed	R.QLEEQTNELR.H	330	339				3950000		6730000	5340000	1960000
Female Total	Bm11053	Bm11053 wormpep=BM43555 gene=WBGene00231314 status=Partially_confirmed	K.SHQSQDLATFK.K	490	500				4440000	4070000		4250000	263000
Female Total	Bm11053	Bm11053 wormpep=BM43555 gene=WBGene00231314 status=Partially_confirmed	R.NISTIINHLEGVEK.K	525	538			canonical			4850000	4850000	0
Male Total	Bm11058	Bm11058 wormpep=BM01990 gene=WBGene00231319 status=Confirmed uniprot=A0A0K0IQH3 insdc=CDQ01103.1	R.NNNTEIK.E	130	136			canonical			6860000	6860000	0
Male Total	Bm11058	Bm11058 wormpep=BM01990 gene=WBGene00231319 status=Confirmed uniprot=A0A0K0IQH3 insdc=CDQ01103.1	K.EVSMEQENEHEPIPTK.I	137	152				9500000	8330000	9750000	9190000	755000
Male Total	Bm11058	Bm11058 wormpep=BM01990 gene=WBGene00231319 status=Confirmed uniprot=A0A0K0IQH3 insdc=CDQ01103.1	K.INTPPVVDHQTEIIDSGR.S	153	170				7670000	9690000	13600000	10300000	3000000
Male Total	Bm11058	Bm11058 wormpep=BM01990 gene=WBGene00231319 status=Confirmed uniprot=A0A0K0IQH3 insdc=CDQ01103.1	R.SELVEVTVGNDHAVLTK.H	171	187				5810000	7080000	5750000	6210000	751000
Male Total	Bm11058	Bm11058 wormpep=BM01990 gene=WBGene00231319 status=Confirmed uniprot=A0A0K0IQH3 insdc=CDQ01103.1	K.HSDSLHSPDTASEEFTSTHR.M	188	207				13600000	13100000	15900000	14200000	1510000
Mf Fbs1	Bm11069	Bm11069 wormpep=BM35027 gene=WBGene00231330 status=Partially_confirmed uniprot=A0A0H5SCN3 insdc=CRZ26101.1 product="EB module family protein"	R.RAEVEYVnGSVK.N	226	237	N	Deamidated:18O(1)/2.9883	canonical	23900000	19600000	17900000	20500000	3120000
Mf Fbs1	Bm11069	Bm11069 wormpep=BM35027 gene=WBGene00231330 status=Partially_confirmed uniprot=A0A0H5SCN3 insdc=CRZ26101.1 product="EB module family protein"	R.AEVEYVnGSVK.N	227	237	N	Deamidated:18O(1)/2.9883	canonical	42900000	46400000	40900000	43400000	2780000
Female Total	Bm11071	Bm11071 wormpep=BM04616 gene=WBGene00231332 status=Confirmed uniprot=A0A0K0IQI8 insdc=CDQ01133.1 product="Nematode cuticle collagen N-terminal domain containing protein"	R.qAVFQC.C	89	94	Q	Gln->pyro-Glu/-17.0265		65900000	69700000	71600000	69100000	2890000
Female Total	Bm11071	Bm11071 wormpep=BM04616 gene=WBGene00231332 status=Confirmed uniprot=A0A0K0IQI8 insdc=CDQ01133.1 product="Nematode cuticle collagen N-terminal domain containing protein"	R.qAVFQCC.S	89	95	Q	Gln->pyro-Glu/-17.0265		28500000	30500000	32400000	30400000	1960000
Male Total	Bm11071	Bm11071 wormpep=BM04616 gene=WBGene00231332 status=Confirmed uniprot=A0A0K0IQI8 insdc=CDQ01133.1 product="Nematode cuticle collagen N-terminal domain containing protein"	R.qAVFQC.C	89	94	Q	Gln->pyro-Glu/-17.0265			76900000		76900000	0
Male Total	Bm11071	Bm11071 wormpep=BM04616 gene=WBGene00231332 status=Confirmed uniprot=A0A0K0IQI8 insdc=CDQ01133.1 product="Nematode cuticle collagen N-terminal domain containing protein"	R.qAVFQCC.S	89	95	Q	Gln->pyro-Glu/-17.0265			28300000	33100000	30700000	3380000
Male Total	Bm11071	Bm11071 wormpep=BM04616 gene=WBGene00231332 status=Confirmed uniprot=A0A0K0IQI8 insdc=CDQ01133.1 product="Nematode cuticle collagen N-terminal domain containing protein"	R.qAVFQCCS.C	89	96	Q	Gln->pyro-Glu/-17.0265				926000	926000	0
Male Total	Bm11071	Bm11071 wormpep=BM04616 gene=WBGene00231332 status=Confirmed uniprot=A0A0K0IQI8 insdc=CDQ01133.1 product="Nematode cuticle collagen N-terminal domain containing protein"	R.qAVFQCCSC.G	89	97	Q	Gln->pyro-Glu/-17.0265		14900000	18300000	17000000	16800000	1690000
Mf Total	Bm11071	Bm11071 wormpep=BM04616 gene=WBGene00231332 status=Confirmed uniprot=A0A0K0IQI8 insdc=CDQ01133.1 product="Nematode cuticle collagen N-terminal domain containing protein"	R.qAVFQC.C	89	94	Q	Gln->pyro-Glu/-17.0265		296000000	366000000	421000000	361000000	62600000
Mf Total	Bm11071	Bm11071 wormpep=BM04616 gene=WBGene00231332 status=Confirmed uniprot=A0A0K0IQI8 insdc=CDQ01133.1 product="Nematode cuticle collagen N-terminal domain containing protein"	R.qAVFQCC.S	89	95	Q	Gln->pyro-Glu/-17.0265		84000000	99400000	119000000	101000000	17300000
Male Total	Bm11071	Bm11071 wormpep=BM04616 gene=WBGene00231332 status=Confirmed uniprot=A0A0K0IQI8 insdc=CDQ01133.1 product="Nematode cuticle collagen N-terminal domain containing protein"	R.DGPPGKPGmPGQDAQETQLPTER.D	117	139	M	Oxidation/15.9949				45800000	45800000	0
Female Total	Bm11071	Bm11071 wormpep=BM04616 gene=WBGene00231332 status=Confirmed uniprot=A0A0K0IQI8 insdc=CDQ01133.1 product="Nematode cuticle collagen N-terminal domain containing protein"	Q.ETQLPTER.D	132	139				31500000			31500000	0
Male Total	Bm11071	Bm11071 wormpep=BM04616 gene=WBGene00231332 status=Confirmed uniprot=A0A0K0IQI8 insdc=CDQ01133.1 product="Nematode cuticle collagen N-terminal domain containing protein"	Q.ETQLPTER.D	132	139				18100000	18700000	13400000	16700000	2870000
Male Total	Bm11071	Bm11071 wormpep=BM04616 gene=WBGene00231332 status=Confirmed uniprot=A0A0K0IQI8 insdc=CDQ01133.1 product="Nematode cuticle collagen N-terminal domain containing protein"	Q.eTQLPTER.D	132	139	E	Amidated/-0.9840		3780000			3780000	0
Mf Total	Bm11071	Bm11071 wormpep=BM04616 gene=WBGene00231332 status=Confirmed uniprot=A0A0K0IQI8 insdc=CDQ01133.1 product="Nematode cuticle collagen N-terminal domain containing protein"	R.DWCFN.C	140	144					43600000		43600000	0
Male Total	Bm11071	Bm11071 wormpep=BM04616 gene=WBGene00231332 status=Confirmed uniprot=A0A0K0IQI8 insdc=CDQ01133.1 product="Nematode cuticle collagen N-terminal domain containing protein"	K.GSSGQPGEPGPVGPQGPR.G	169	186				54700000	55100000	48400000	52700000	3780000
Female Total	Bm11071	Bm11071 wormpep=BM04616 gene=WBGene00231332 status=Confirmed uniprot=A0A0K0IQI8 insdc=CDQ01133.1 product="Nematode cuticle collagen N-terminal domain containing protein"	N.GDQGEAGPDGPK.G	263	274				6270000			6270000	0
Male Total	Bm11071	Bm11071 wormpep=BM04616 gene=WBGene00231332 status=Confirmed uniprot=A0A0K0IQI8 insdc=CDQ01133.1 product="Nematode cuticle collagen N-terminal domain containing protein"	N.GDQGEAGPDGPK.G	263	274						6840000	6840000	0
Female Total	Bm11071	Bm11071 wormpep=BM04616 gene=WBGene00231332 status=Confirmed uniprot=A0A0K0IQI8 insdc=CDQ01133.1 product="Nematode cuticle collagen N-terminal domain containing protein"	K.GSCDHCPPPR.T	275	284				15100000	14400000	24300000	17900000	5520000
Male Fbs1	Bm11071	Bm11071 wormpep=BM04616 gene=WBGene00231332 status=Confirmed uniprot=A0A0K0IQI8 insdc=CDQ01133.1 product="Nematode cuticle collagen N-terminal domain containing protein"	K.GSCDHCPPPR.T	275	284					4530000	10900000	7690000	4480000
Male Total	Bm11071	Bm11071 wormpep=BM04616 gene=WBGene00231332 status=Confirmed uniprot=A0A0K0IQI8 insdc=CDQ01133.1 product="Nematode cuticle collagen N-terminal domain containing protein"	K.GSCDHCPPPR.T	275	284				76300000	410000000	129000000	205000000	179000000
Mf Total	Bm11071	Bm11071 wormpep=BM04616 gene=WBGene00231332 status=Confirmed uniprot=A0A0K0IQI8 insdc=CDQ01133.1 product="Nematode cuticle collagen N-terminal domain containing protein"	K.GSCDHCPPPR.T	275	284				278000000	287000000	275000000	280000000	6130000
Female Fbs1	Bm11073	Bm11073 wormpep=BM42965 gene=WBGene00231334 status=Partially_confirmed uniprot=A0A0I9NA68 insdc=CTP81543.1	A.SQEnETNSIIDK.S	45	56	N	Deamidated/0.9840	canonical	3660000	5030000	4870000	4520000	752000
Female Fbs1	Bm11073	Bm11073 wormpep=BM42965 gene=WBGene00231334 status=Partially_confirmed uniprot=A0A0I9NA68 insdc=CTP81543.1	A.SQEnETNSIIDK.S	45	56	N	Deamidated:18O(1)/2.9883	canonical	143000000	137000000	146000000	142000000	4950000
Female Fbs1	Bm11073	Bm11073 wormpep=BM42965 gene=WBGene00231334 status=Partially_confirmed uniprot=A0A0I9NA68 insdc=CTP81543.1	A.SQEnETnSIIDK.S	45	56	N,N	Deamidated:18O(1)/2.9883; Deamidated/0.9840	canonical	30100000	29200000	27400000	28900000	1390000
Female Total	Bm11073	Bm11073 wormpep=BM42965 gene=WBGene00231334 status=Partially_confirmed uniprot=A0A0I9NA68 insdc=CTP81543.1	A.SQEnETNSIIDK.S	45	56	N	Deamidated:18O(1)/2.9883	canonical	17300000	18300000	20800000	18800000	1800000
Mf Fbs1	Bm11073	Bm11073 wormpep=BM42965 gene=WBGene00231334 status=Partially_confirmed uniprot=A0A0I9NA68 insdc=CTP81543.1	A.SQEnETNSIIDK.S	45	56	N	Deamidated/0.9840	canonical	15000000	17500000	13100000	15200000	2190000
Mf Fbs1	Bm11073	Bm11073 wormpep=BM42965 gene=WBGene00231334 status=Partially_confirmed uniprot=A0A0I9NA68 insdc=CTP81543.1	A.SQEnETNSIIDK.S	45	56	N	Deamidated:18O(1)/2.9883	canonical	485000000	374000000	338000000	399000000	76400000
Mf Fbs1	Bm11073	Bm11073 wormpep=BM42965 gene=WBGene00231334 status=Partially_confirmed uniprot=A0A0I9NA68 insdc=CTP81543.1	A.SQEnETnSIIDK.S	45	56	N,N	Deamidated:18O(1)/2.9883; Deamidated/0.9840	canonical	337000000	267000000	133000000	246000000	104000000
Mf Total	Bm11073	Bm11073 wormpep=BM42965 gene=WBGene00231334 status=Partially_confirmed uniprot=A0A0I9NA68 insdc=CTP81543.1	A.SQEnETNSIIDK.S	45	56	N	Deamidated:18O(1)/2.9883	canonical	42800000		63200000	53000000	14500000
Mf Fbs1	Bm11073	Bm11073 wormpep=BM42965 gene=WBGene00231334 status=Partially_confirmed uniprot=A0A0I9NA68 insdc=CTP81543.1	K.SLIDLSNEDWSNWSECSDSCGGCGIQnR.T	57	84	N	Deamidated:18O(1)/2.9883	canonical	165000000	155000000	169000000	163000000	7300000
Mf Total	Bm11073	Bm11073 wormpep=BM42965 gene=WBGene00231334 status=Partially_confirmed uniprot=A0A0I9NA68 insdc=CTP81543.1	K.SLIDLSNEDWSNWSECSDSCGGCGIQnR.T	57	84	N	Deamidated:18O(1)/2.9883	canonical		50100000	54500000	52300000	3130000
Female Fbs1	Bm11073	Bm11073 wormpep=BM42965 gene=WBGene00231334 status=Partially_confirmed uniprot=A0A0I9NA68 insdc=CTP81543.1	R.TLIFPnGTH.I	85	93	N	Deamidated:18O(1)/2.9883	canonical	55200000	56500000	52900000	54900000	1830000
Female Fbs1	Bm11073	Bm11073 wormpep=BM42965 gene=WBGene00231334 status=Partially_confirmed uniprot=A0A0I9NA68 insdc=CTP81543.1	R.TLIFPnGTHIVH.V	85	96	N	Deamidated:18O(1)/2.9883	canonical	19000000	18300000	18600000	18700000	350000
Female Fbs1	Bm11073	Bm11073 wormpep=BM42965 gene=WBGene00231334 status=Partially_confirmed uniprot=A0A0I9NA68 insdc=CTP81543.1	R.TLIFPnGTHIVHVR.H	85	98	N	Deamidated:18O(1)/2.9883	canonical	70400000	206000000	185000000	154000000	72900000
Mf Fbs1	Bm11073	Bm11073 wormpep=BM42965 gene=WBGene00231334 status=Partially_confirmed uniprot=A0A0I9NA68 insdc=CTP81543.1	R.TLIFPnGTH.I	85	93	N	Deamidated:18O(1)/2.9883	canonical	132000000	171000000	172000000	158000000	23000000
Mf Fbs1	Bm11073	Bm11073 wormpep=BM42965 gene=WBGene00231334 status=Partially_confirmed uniprot=A0A0I9NA68 insdc=CTP81543.1	R.TLIFPnGTHIVH.V	85	96	N	Deamidated:18O(1)/2.9883	canonical	50400000	51100000	62300000	54600000	6690000
Mf Fbs1	Bm11073	Bm11073 wormpep=BM42965 gene=WBGene00231334 status=Partially_confirmed uniprot=A0A0I9NA68 insdc=CTP81543.1	R.TLIFPnGTHIVHVR.H	85	98	N	Deamidated/0.9840	canonical	12700000	18500000	19100000	16800000	3520000
Mf Fbs1	Bm11073	Bm11073 wormpep=BM42965 gene=WBGene00231334 status=Partially_confirmed uniprot=A0A0I9NA68 insdc=CTP81543.1	R.TLIFPnGTHIVHVR.H	85	98	N	Deamidated:18O(1)/2.9883	canonical	1270000000	1610000000	1690000000	1520000000	219000000
Mf Total	Bm11073	Bm11073 wormpep=BM42965 gene=WBGene00231334 status=Partially_confirmed uniprot=A0A0I9NA68 insdc=CTP81543.1	R.TLIFPnGTHIVHVR.H	85	98	N	Deamidated:18O(1)/2.9883	canonical	259000000	237000000	99400000	199000000	86600000
Mf Total	Bm11073	Bm11073 wormpep=BM42965 gene=WBGene00231334 status=Partially_confirmed uniprot=A0A0I9NA68 insdc=CTP81543.1	R.HCNLKPCMDEEELCCEPFK.F	99	117					79100000	77400000	78300000	1190000
Mf Total	Bm11073	Bm11073 wormpep=BM42965 gene=WBGene00231334 status=Partially_confirmed uniprot=A0A0I9NA68 insdc=CTP81543.1	C.NLKPCMDEEELCCEPFK.F	101	117						27100000	27100000	0
Mf Total	Bm11073	Bm11073 wormpep=BM42965 gene=WBGene00231334 status=Partially_confirmed uniprot=A0A0I9NA68 insdc=CTP81543.1	K.FINEK.C	118	122					11200000		11200000	0
Mf Total	Bm11073	Bm11073 wormpep=BM42965 gene=WBGene00231334 status=Partially_confirmed uniprot=A0A0I9NA68 insdc=CTP81543.1	K.TKTDDLEDQKK.E	133	143				31600000	26800000	34500000	31000000	3890000
Mf Total	Bm11073	Bm11073 wormpep=BM42965 gene=WBGene00231334 status=Partially_confirmed uniprot=A0A0I9NA68 insdc=CTP81543.1	K.TDDLEDQKK.E	135	143				24100000			24100000	0
Mf Total	Bm11073	Bm11073 wormpep=BM42965 gene=WBGene00231334 status=Partially_confirmed uniprot=A0A0I9NA68 insdc=CTP81543.1	K.KEAVdAWR.S	143	150	D	Amidated/-0.9840		34100000	25900000	28800000	29600000	4170000
Female Total	Bm11073	Bm11073 wormpep=BM42965 gene=WBGene00231334 status=Partially_confirmed uniprot=A0A0I9NA68 insdc=CTP81543.1	R.EEAILAWK.N	193	200				15500000	15200000		15300000	163000
Female Total	Bm11073	Bm11073 wormpep=BM42965 gene=WBGene00231334 status=Partially_confirmed uniprot=A0A0I9NA68 insdc=CTP81543.1	K.GIELSSNNK.F	228	236				12900000			12900000	0
Female Fbs1	Bm11073	Bm11073 wormpep=BM42965 gene=WBGene00231334 status=Partially_confirmed uniprot=A0A0I9NA68 insdc=CTP81543.1	K.FGNTnSEETDTLFnMTHR.L	237	254	N,N	Deamidated/0.9840; Deamidated:18O(1)/2.9883	canonical	13700000	16400000	12800000	14300000	1880000
Female Fbs1	Bm11073	Bm11073 wormpep=BM42965 gene=WBGene00231334 status=Partially_confirmed uniprot=A0A0I9NA68 insdc=CTP81543.1	K.FGNTNSEETDTLFnMTHR.L	237	254	N	Deamidated/0.9840	canonical			5990000	5990000	0
Female Fbs1	Bm11073	Bm11073 wormpep=BM42965 gene=WBGene00231334 status=Partially_confirmed uniprot=A0A0I9NA68 insdc=CTP81543.1	K.FGNTNSEETDTLFnMTHR.L	237	254	N	Deamidated:18O(1)/2.9883	canonical	141000000	159000000	163000000	154000000	11600000
Female Fbs1	Bm11073	Bm11073 wormpep=BM42965 gene=WBGene00231334 status=Partially_confirmed uniprot=A0A0I9NA68 insdc=CTP81543.1	K.FGNTNSEETDTLFnmTHR.L	237	254	N,M	Deamidated:18O(1)/2.9883; Oxidation/15.9949	canonical	28100000	22700000	25800000	25500000	2720000
Female Total	Bm11073	Bm11073 wormpep=BM42965 gene=WBGene00231334 status=Partially_confirmed uniprot=A0A0I9NA68 insdc=CTP81543.1	K.FGNTnSEETDTLFnMTHR.L	237	254	N,N	Deamidated/0.9840; Deamidated:18O(1)/2.9883	canonical	94500	59300		76900	24900
Mf Fbs1	Bm11073	Bm11073 wormpep=BM42965 gene=WBGene00231334 status=Partially_confirmed uniprot=A0A0I9NA68 insdc=CTP81543.1	K.FGnTNSEETDTLFnMTHR.L	237	254	N,N	Deamidated/0.9840; Deamidated:18O(1)/2.9883	canonical		49900000		49900000	0
Mf Fbs1	Bm11073	Bm11073 wormpep=BM42965 gene=WBGene00231334 status=Partially_confirmed uniprot=A0A0I9NA68 insdc=CTP81543.1	K.FGNTnSEETDTLFnMTHR.L	237	254	N,N	Deamidated/0.9840; Deamidated:18O(1)/2.9883	canonical	87800000	32300000	26000000	48700000	34000000
Mf Fbs1	Bm11073	Bm11073 wormpep=BM42965 gene=WBGene00231334 status=Partially_confirmed uniprot=A0A0I9NA68 insdc=CTP81543.1	K.FGNTNSEETDTLFnMTHR.L	237	254	N	Deamidated:18O(1)/2.9883	canonical	67000000	58400000	54100000	59800000	6540000
Mf Fbs1	Bm11073	Bm11073 wormpep=BM42965 gene=WBGene00231334 status=Partially_confirmed uniprot=A0A0I9NA68 insdc=CTP81543.1	K.FGNTNSEETDTLFnmTHR.L	237	254	N,M	Deamidated:18O(1)/2.9883; Oxidation/15.9949	canonical	16200000	16600000	20100000	17600000	2140000
Female Fbs1	Bm11073	Bm11073 wormpep=BM42965 gene=WBGene00231334 status=Partially_confirmed uniprot=A0A0I9NA68 insdc=CTP81543.1	N.TNSEETDTLFnMTHR.L	240	254	N	Deamidated:18O(1)/2.9883	canonical	5390000	6150000		5770000	537000
Female Fbs1	Bm11073	Bm11073 wormpep=BM42965 gene=WBGene00231334 status=Partially_confirmed uniprot=A0A0I9NA68 insdc=CTP81543.1	N.SEETDTLFnMTHR.L	242	254	N	Deamidated:18O(1)/2.9883	canonical			2730000	2730000	0
Mf Fbs1	Bm11073	Bm11073 wormpep=BM42965 gene=WBGene00231334 status=Partially_confirmed uniprot=A0A0I9NA68 insdc=CTP81543.1	N.SEETDTLFnMTHR.L	242	254	N	Deamidated:18O(1)/2.9883	canonical		7540000		7540000	0
Female Fbs1	Bm11073	Bm11073 wormpep=BM42965 gene=WBGene00231334 status=Partially_confirmed uniprot=A0A0I9NA68 insdc=CTP81543.1	K.AnNTEILK.F	278	285	N	Deamidated:18O(1)/2.9883	canonical	58200000	63600000	61100000	61000000	2690000
Female Total	Bm11073	Bm11073 wormpep=BM42965 gene=WBGene00231334 status=Partially_confirmed uniprot=A0A0I9NA68 insdc=CTP81543.1	K.AnNTEILK.F	278	285	N	Deamidated:18O(1)/2.9883	canonical	17200000	17100000	18500000	17600000	802000
Mf Fbs1	Bm11073	Bm11073 wormpep=BM42965 gene=WBGene00231334 status=Partially_confirmed uniprot=A0A0I9NA68 insdc=CTP81543.1	K.AnNTEILK.F	278	285	N	Deamidated:18O(1)/2.9883	canonical	313000000	265000000	261000000	280000000	28800000
Mf Total	Bm11073	Bm11073 wormpep=BM42965 gene=WBGene00231334 status=Partially_confirmed uniprot=A0A0I9NA68 insdc=CTP81543.1	K.AnNTEILK.F	278	285	N	Deamidated:18O(1)/2.9883	canonical	41600000	49300000	45300000	45400000	3820000
Female Total	Bm11073	Bm11073 wormpep=BM42965 gene=WBGene00231334 status=Partially_confirmed uniprot=A0A0I9NA68 insdc=CTP81543.1	K.FGIENWDAPHDLK.K	286	298				18400000	18800000	20000000	19100000	861000
Mf Total	Bm11073	Bm11073 wormpep=BM42965 gene=WBGene00231334 status=Partially_confirmed uniprot=A0A0I9NA68 insdc=CTP81543.1	K.FGIENW.D	286	291					40400000		40400000	0
Female Total	Bm11073	Bm11073 wormpep=BM42965 gene=WBGene00231334 status=Partially_confirmed uniprot=A0A0I9NA68 insdc=CTP81543.1	R.TVSNPQnGQK.S	327	336	N	Deamidated/0.9840			12500000	10400000	11500000	1480000
Mf Total	Bm11073	Bm11073 wormpep=BM42965 gene=WBGene00231334 status=Partially_confirmed uniprot=A0A0I9NA68 insdc=CTP81543.1	R.TVSnPQNGQKSGK.S	327	339	N	Deamidated/0.9840			53500000		53500000	0
Male Total	Bm11079	Bm11079 wormpep=BM29527 gene=WBGene00231340 locus=Bma-pdha-1.1 status=Confirmed uniprot=A0A0K0IQJ7 insdc=CDQ01187.1 product="pyruvate dehydrogenase E1 component alpha subunit, mitochondrial, putative"	H.VSEASFQVQPFK.L	27	38						837000000	837000000	0
Male Total	Bm11079	Bm11079 wormpep=BM29527 gene=WBGene00231340 locus=Bma-pdha-1.1 status=Confirmed uniprot=A0A0K0IQJ7 insdc=CDQ01187.1 product="pyruvate dehydrogenase E1 component alpha subunit, mitochondrial, putative"	K.HPDDSIITSYR.C	105	115					5400000		5400000	0
Male Total	Bm11079	Bm11079 wormpep=BM29527 gene=WBGene00231340 locus=Bma-pdha-1.1 status=Confirmed uniprot=A0A0K0IQJ7 insdc=CDQ01187.1 product="pyruvate dehydrogenase E1 component alpha subunit, mitochondrial, putative"	T.REEVQNIRK.T	301	309				25000000	26700000	37800000	29900000	6960000
Male Total	Bm11079	Bm11079 wormpep=BM29527 gene=WBGene00231340 locus=Bma-pdha-1.1 status=Confirmed uniprot=A0A0K0IQJ7 insdc=CDQ01187.1 product="pyruvate dehydrogenase E1 component alpha subunit, mitochondrial, putative"	K.AIDNEAKDEVNEAVK.F	334	348				11600000	14300000	16800000	14300000	2620000
Female Total	Bm11082a	Bm11082a wormpep=BM46916 gene=WBGene00231343 status=Confirmed	R.ATAATTTSSHGFGDK.V	328	342					724000		724000	0	*
Mf Total	Bm11085a	Bm11085a wormpep=BM43557 gene=WBGene00231346 locus=Bma-cutl-12.1 status=Partially_confirmed	T.LEEPTLECFTDGLR.L	41	54				197000000	375000000	138000000	237000000	124000000
Mf Total	Bm11085a	Bm11085a wormpep=BM43557 gene=WBGene00231346 locus=Bma-cutl-12.1 status=Partially_confirmed	R.LYFEPEKPFR.G	55	64				206000000	236000000	273000000	238000000	33600000
Mf Total	Bm11085a	Bm11085a wormpep=BM43557 gene=WBGene00231346 locus=Bma-cutl-12.1 status=Partially_confirmed	R.NPIVSPF.H	85	91				57700000	56300000	71200000	61700000	8240000
Mf Total	Bm11085a	Bm11085a wormpep=BM43557 gene=WBGene00231346 locus=Bma-cutl-12.1 status=Partially_confirmed	R.NPIVSPFHF.S	85	93				40400000		144000000	92300000	73400000
Mf Total	Bm11085a	Bm11085a wormpep=BM43557 gene=WBGene00231346 locus=Bma-cutl-12.1 status=Partially_confirmed	K.AFSVN.C	135	139					50400000		50400000	0
Mf Total	Bm11085a	Bm11085a wormpep=BM43557 gene=WBGene00231346 locus=Bma-cutl-12.1 status=Partially_confirmed	N.CFYETGYDSLSK.N	140	151				149000000	141000000	162000000	151000000	10800000
Mf Total	Bm11085a	Bm11085a wormpep=BM43557 gene=WBGene00231346 locus=Bma-cutl-12.1 status=Partially_confirmed	K.NIEVnGGLATTDLK.N	152	165	N	Deamidated/0.9840			482000000	464000000	473000000	13000000
Mf Total	Bm11085a	Bm11085a wormpep=BM43557 gene=WBGene00231346 locus=Bma-cutl-12.1 status=Partially_confirmed	K.NEIVTNCVYEILMDSVDGQPVK.Y	166	187					75200000	96800000	86000000	15200000
Mf Total	Bm11085a	Bm11085a wormpep=BM43557 gene=WBGene00231346 locus=Bma-cutl-12.1 status=Partially_confirmed	K.YANIGDQLVHK.W	188	198				104000000	135000000	144000000	128000000	20700000
Mf Fbs1	Bm11086	Bm11086 wormpep=BM38756 gene=WBGene00231347 status=Confirmed uniprot=A0A0K0IQK5 insdc=CDQ01205.2	R.SSAGSNLnDTNLTTK.Q	4	18	N	Deamidated:18O(1)/2.9883	canonical		2310000	2150000	2230000	108000
Male Fbs1	Bm11091	Bm11091 wormpep=BM40868 gene=WBGene00231352 status=Partially_confirmed uniprot=A0A0J9Y3T5 insdc=CDQ01239.1	R.CIAVSEnDFNSTIPLTDGIICCCR.S	616	639	N	Deamidated:18O(1)/2.9883	canonical		1380000		1380000	0	*
Female Total	Bm11095	Bm11095 wormpep=BM36123 gene=WBGene00231356 status=Confirmed uniprot=A0A0K0IQL5 insdc=CDQ01251.1 product="Cuticle collagen C09G5.5, putative"	N.GIAISTGEK.T	129	137				55100000	50600000	67000000	57600000	8500000
Male Total	Bm11095	Bm11095 wormpep=BM36123 gene=WBGene00231356 status=Confirmed uniprot=A0A0K0IQL5 insdc=CDQ01251.1 product="Cuticle collagen C09G5.5, putative"	N.GIAISTGEK.T	129	137				20100000	19000000	15300000	18100000	2520000
Female Total	Bm11095	Bm11095 wormpep=BM36123 gene=WBGene00231356 status=Confirmed uniprot=A0A0K0IQL5 insdc=CDQ01251.1 product="Cuticle collagen C09G5.5, putative"	K.TAAIHEMEPSYR.N	288	299				5750000			5750000	0
Male Total	Bm11095	Bm11095 wormpep=BM36123 gene=WBGene00231356 status=Confirmed uniprot=A0A0K0IQL5 insdc=CDQ01251.1 product="Cuticle collagen C09G5.5, putative"	K.TAAIHEMEPSYR.N	288	299					4330000	6300000	5310000	1390000
Female Total	Bm11145	Bm11145 wormpep=BM21159 gene=WBGene00231406 locus=Bma-ttx-7 status=Confirmed uniprot=A0A1I9G2V5 insdc=CDQ01385.1	R.AAFEQPCSEVHTK.L	30	42				11900000	13500000	13200000	12900000	825000
Male Total	Bm11145	Bm11145 wormpep=BM21159 gene=WBGene00231406 locus=Bma-ttx-7 status=Confirmed uniprot=A0A1I9G2V5 insdc=CDQ01385.1	R.AAFEQPCSEVHTK.L	30	42				20800000	27600000	35200000	27900000	7190000
Mf Total	Bm11145	Bm11145 wormpep=BM21159 gene=WBGene00231406 locus=Bma-ttx-7 status=Confirmed uniprot=A0A1I9G2V5 insdc=CDQ01385.1	R.AAFEQPCSEVHTK.L	30	42				45000000	51000000	55300000	50400000	5180000
Female Total	Bm11145	Bm11145 wormpep=BM21159 gene=WBGene00231406 locus=Bma-ttx-7 status=Confirmed uniprot=A0A1I9G2V5 insdc=CDQ01385.1	K.LSDTDLVTETDQAVEK.M	43	58				21800000	20600000	25000000	22500000	2270000
Male Total	Bm11145	Bm11145 wormpep=BM21159 gene=WBGene00231406 locus=Bma-ttx-7 status=Confirmed uniprot=A0A1I9G2V5 insdc=CDQ01385.1	K.LSDTDLVTETDQAVEK.M	43	58				6970000	8120000	5350000	6810000	1390000
Mf Total	Bm11145	Bm11145 wormpep=BM21159 gene=WBGene00231406 locus=Bma-ttx-7 status=Confirmed uniprot=A0A1I9G2V5 insdc=CDQ01385.1	K.LSDTDLVTETDQAVEK.M	43	58				202000000	111000000	134000000	149000000	47000000
Female Total	Bm11145	Bm11145 wormpep=BM21159 gene=WBGene00231406 locus=Bma-ttx-7 status=Confirmed uniprot=A0A1I9G2V5 insdc=CDQ01385.1	K.MLIENLSK.E	59	66			canonical	11200000	8160000	9110000	9490000	1550000
Male Total	Bm11145	Bm11145 wormpep=BM21159 gene=WBGene00231406 locus=Bma-ttx-7 status=Confirmed uniprot=A0A1I9G2V5 insdc=CDQ01385.1	K.MLIENLSK.E	59	66			canonical	18600000	23300000	29200000	23700000	5330000
Male Total	Bm11145	Bm11145 wormpep=BM21159 gene=WBGene00231406 locus=Bma-ttx-7 status=Confirmed uniprot=A0A1I9G2V5 insdc=CDQ01385.1	K.mLIENLSK.E	59	66	M	Oxidation/15.9949	canonical		5850000	6450000	6150000	418000
Mf Total	Bm11145	Bm11145 wormpep=BM21159 gene=WBGene00231406 locus=Bma-ttx-7 status=Confirmed uniprot=A0A1I9G2V5 insdc=CDQ01385.1	K.MLIENLSK.E	59	66			canonical		158000000	173000000	165000000	10700000
Female Total	Bm11145	Bm11145 wormpep=BM21159 gene=WBGene00231406 locus=Bma-ttx-7 status=Confirmed uniprot=A0A1I9G2V5 insdc=CDQ01385.1	K.FIGEESVAGGAK.I	73	84				12900000			12900000	0
Male Total	Bm11145	Bm11145 wormpep=BM21159 gene=WBGene00231406 locus=Bma-ttx-7 status=Confirmed uniprot=A0A1I9G2V5 insdc=CDQ01385.1	K.FIGEESVAGGAK.I	73	84				475000000			475000000	0
Mf Total	Bm11145	Bm11145 wormpep=BM21159 gene=WBGene00231406 locus=Bma-ttx-7 status=Confirmed uniprot=A0A1I9G2V5 insdc=CDQ01385.1	K.FIGEESVAGGAK.I	73	84				113000000		128000000	120000000	10700000
Mf Total	Bm11145	Bm11145 wormpep=BM21159 gene=WBGene00231406 locus=Bma-ttx-7 status=Confirmed uniprot=A0A1I9G2V5 insdc=CDQ01385.1	K.IDYTDAPTWIIDPIDGTTNFVHR.I	85	107				163000000	183000000	210000000	185000000	23400000
Female Total	Bm11145	Bm11145 wormpep=BM21159 gene=WBGene00231406 locus=Bma-ttx-7 status=Confirmed uniprot=A0A1I9G2V5 insdc=CDQ01385.1	R.AGIVYNPITK.E	125	134				5830000	7180000	7710000	6910000	966000
Male Total	Bm11145	Bm11145 wormpep=BM21159 gene=WBGene00231406 locus=Bma-ttx-7 status=Confirmed uniprot=A0A1I9G2V5 insdc=CDQ01385.1	R.AGIVYNPITK.E	125	134				10700000	12200000	15000000	12600000	2200000
Mf Total	Bm11145	Bm11145 wormpep=BM21159 gene=WBGene00231406 locus=Bma-ttx-7 status=Confirmed uniprot=A0A1I9G2V5 insdc=CDQ01385.1	R.AGIVYNPITK.E	125	134				148000000			148000000	0
Female Total	Bm11145	Bm11145 wormpep=BM21159 gene=WBGene00231406 locus=Bma-ttx-7 status=Confirmed uniprot=A0A1I9G2V5 insdc=CDQ01385.1	K.ELYTAQSGR.G	135	143				8050000			8050000	0
Male Total	Bm11145	Bm11145 wormpep=BM21159 gene=WBGene00231406 locus=Bma-ttx-7 status=Confirmed uniprot=A0A1I9G2V5 insdc=CDQ01385.1	K.ELYTAQSGR.G	135	143				19800000	14900000	12200000	15600000	3860000
Mf Total	Bm11145	Bm11145 wormpep=BM21159 gene=WBGene00231406 locus=Bma-ttx-7 status=Confirmed uniprot=A0A1I9G2V5 insdc=CDQ01385.1	K.ELYTAQSGR.G	135	143				26800000		35500000	31200000	6180000
Mf Total	Bm11145	Bm11145 wormpep=BM21159 gene=WBGene00231406 locus=Bma-ttx-7 status=Confirmed uniprot=A0A1I9G2V5 insdc=CDQ01385.1	K.eLYTAQSGR.G	135	143	E	Amidated/-0.9840			25000000		25000000	0
Mf Total	Bm11145	Bm11145 wormpep=BM21159 gene=WBGene00231406 locus=Bma-ttx-7 status=Confirmed uniprot=A0A1I9G2V5 insdc=CDQ01385.1	R.CLLGQSHGIHNLVEFGEK.W	163	180				72900000	84800000	84000000	80600000	6670000
Mf Total	Bm11145	Bm11145 wormpep=BM21159 gene=WBGene00231406 locus=Bma-ttx-7 status=Confirmed uniprot=A0A1I9G2V5 insdc=CDQ01385.1	H.GIHNLVEFGEK.W	170	180					31700000	39800000	35700000	5740000
Male Total	Bm11145	Bm11145 wormpep=BM21159 gene=WBGene00231406 locus=Bma-ttx-7 status=Confirmed uniprot=A0A1I9G2V5 insdc=CDQ01385.1	K.EAGGVLLDPTGAEFDIMGR.R	240	258				6690000	14300000	6870000	9280000	4330000
Male Total	Bm11145	Bm11145 wormpep=BM21159 gene=WBGene00231406 locus=Bma-ttx-7 status=Confirmed uniprot=A0A1I9G2V5 insdc=CDQ01385.1	R.RVLCTSTPELAR.A	259	270				3470000	6840000	9810000	6710000	3170000
Mf Total	Bm11145	Bm11145 wormpep=BM21159 gene=WBGene00231406 locus=Bma-ttx-7 status=Confirmed uniprot=A0A1I9G2V5 insdc=CDQ01385.1	R.VLCTSTPELAR.A	260	270				49300000			49300000	0
Female Total	Bm11145	Bm11145 wormpep=BM21159 gene=WBGene00231406 locus=Bma-ttx-7 status=Confirmed uniprot=A0A1I9G2V5 insdc=CDQ01385.1	K.STLTHVEYDKEG.-	274	285				58500000	18400000	48200000	41700000	20900000
Male Total	Bm11145	Bm11145 wormpep=BM21159 gene=WBGene00231406 locus=Bma-ttx-7 status=Confirmed uniprot=A0A1I9G2V5 insdc=CDQ01385.1	K.STLTHVEYDKEG.-	274	285				32800000	37600000	46500000	39000000	6960000
Mf Total	Bm11145	Bm11145 wormpep=BM21159 gene=WBGene00231406 locus=Bma-ttx-7 status=Confirmed uniprot=A0A1I9G2V5 insdc=CDQ01385.1	K.STLTHVEYDKEG.-	274	285					16700000	23100000	19900000	4530000
Female Fbs1	Bm11156	Bm11156 wormpep=BM25704 gene=WBGene00231417 locus=Bma-gly-3 status=Confirmed uniprot=A0A0J9YC75 insdc=CDQ06891.1 product="Polypeptide N-acetylgalactosaminyltransferase 3, putative"	K.EVILIDDLSnR.T	180	190	N	Deamidated:18O(1)/2.9883	canonical		30100000	47000000	38600000	12000000
Mf Fbs1	Bm11156	Bm11156 wormpep=BM25704 gene=WBGene00231417 locus=Bma-gly-3 status=Confirmed uniprot=A0A0J9YC75 insdc=CDQ06891.1 product="Polypeptide N-acetylgalactosaminyltransferase 3, putative"	K.EVILIDDLSnR.T	180	190	N	Deamidated:18O(1)/2.9883	canonical	66800000	92500000	72800000	77400000	13500000
Mf Total	Bm11157a	Bm11157a wormpep=BM00833 gene=WBGene00231418 locus=Bma-rae-1 status=Confirmed product="Hypothetical 41.4 kDa Trp-Asp repeats containing protein F10G8.3 inchromosome I, putative"	K.IFIASADK.Q	101	108						28000000	28000000	0
Mf Total	Bm11157a	Bm11157a wormpep=BM00833 gene=WBGene00231418 locus=Bma-rae-1 status=Confirmed product="Hypothetical 41.4 kDa Trp-Asp repeats containing protein F10G8.3 inchromosome I, putative"	R.VAIQYVEAANPK.D	244	255					45900000	52600000	49200000	4730000
Female Total	Bm11171a	Bm11171a wormpep=BM36528 gene=WBGene00231432 locus=Bma-chdp-1 status=Confirmed product="Conserved hypothetical protein, putative"	K.VTTAI.D	8	12				8950000			8950000	0
Female Total	Bm11171a	Bm11171a wormpep=BM36528 gene=WBGene00231432 locus=Bma-chdp-1 status=Confirmed product="Conserved hypothetical protein, putative"	K.VTTAIDEAPYTNSPVAESK.L	8	26						6420000	6420000	0
Female Total	Bm11171a	Bm11171a wormpep=BM36528 gene=WBGene00231432 locus=Bma-chdp-1 status=Confirmed product="Conserved hypothetical protein, putative"	K.VTTAIDeAPYTNSPVAESK.L	8	26	E	Amidated/-0.9840			5000000		5000000	0
Mf Total	Bm11171a	Bm11171a wormpep=BM36528 gene=WBGene00231432 locus=Bma-chdp-1 status=Confirmed product="Conserved hypothetical protein, putative"	K.VTTAIDEAPYTNSPVAESK.L	8	26					77000000	83500000	80300000	4600000
Female Total	Bm11171a	Bm11171a wormpep=BM36528 gene=WBGene00231432 locus=Bma-chdp-1 status=Confirmed product="Conserved hypothetical protein, putative"	K.LPTSVNSDEDIPAVDADVK.D	27	45					4490000		4490000	0
Mf Total	Bm11171a	Bm11171a wormpep=BM36528 gene=WBGene00231432 locus=Bma-chdp-1 status=Confirmed product="Conserved hypothetical protein, putative"	K.LPTSVNSDEDIPAVDADVK.D	27	45				45500000	155000000	186000000	129000000	73800000
Mf Total	Bm11171a	Bm11171a wormpep=BM36528 gene=WBGene00231432 locus=Bma-chdp-1 status=Confirmed product="Conserved hypothetical protein, putative"	R.EDPIGWVNSLIPGAVHK.V	70	86				71900000	108000000	120000000	100000000	25200000
Female Total	Bm11171a	Bm11171a wormpep=BM36528 gene=WBGene00231432 locus=Bma-chdp-1 status=Confirmed product="Conserved hypothetical protein, putative"	R.LLdWAQQLAIEEEGKR.Q	91	106	D	Amidated/-0.9840		7420000			7420000	0
Mf Total	Bm11171a	Bm11171a wormpep=BM36528 gene=WBGene00231432 locus=Bma-chdp-1 status=Confirmed product="Conserved hypothetical protein, putative"	R.LLDWAQQLAIEEEGKR.Q	91	106				99300000	89000000		94100000	7320000
Female Total	Bm11171a	Bm11171a wormpep=BM36528 gene=WBGene00231432 locus=Bma-chdp-1 status=Confirmed product="Conserved hypothetical protein, putative"	R.LQPGTIETIHEGDAAK.D	138	153				7500000	7440000	8950000	7960000	852000
Mf Total	Bm11171a	Bm11171a wormpep=BM36528 gene=WBGene00231432 locus=Bma-chdp-1 status=Confirmed product="Conserved hypothetical protein, putative"	R.LQPGTIETIHEGDAAK.D	138	153				83300000	91700000	90600000	88500000	4580000
Mf Total	Bm11171a	Bm11171a wormpep=BM36528 gene=WBGene00231432 locus=Bma-chdp-1 status=Confirmed product="Conserved hypothetical protein, putative"	K.AGLSEEQVFTAADLQEK.G	173	189				128000000	199000000	155000000	161000000	35500000
Female Total	Bm11171a	Bm11171a wormpep=BM36528 gene=WBGene00231432 locus=Bma-chdp-1 status=Confirmed product="Conserved hypothetical protein, putative"	K.AQGIFEQK.G	208	215				4890000		4170000	4530000	506000
Mf Total	Bm11171a	Bm11171a wormpep=BM36528 gene=WBGene00231432 locus=Bma-chdp-1 status=Confirmed product="Conserved hypothetical protein, putative"	K.AQGIFEQK.G	208	215					47600000		47600000	0
Mf Total	Bm11171a	Bm11171a wormpep=BM36528 gene=WBGene00231432 locus=Bma-chdp-1 status=Confirmed product="Conserved hypothetical protein, putative"	R.AQPTQTPK.K	245	252						51300000	51300000	0
Mf Total	Bm11171a	Bm11171a wormpep=BM36528 gene=WBGene00231432 locus=Bma-chdp-1 status=Confirmed product="Conserved hypothetical protein, putative"	K.QTEDEVCK.K	275	282				25900000	35800000	29300000	30300000	5020000
Mf Total	Bm11171a	Bm11171a wormpep=BM36528 gene=WBGene00231432 locus=Bma-chdp-1 status=Confirmed product="Conserved hypothetical protein, putative"	K.KVDVQAGVDTPAVAVH.-	283	298					28500000		28500000	0
Female Total	Bm11180a	Bm11180a wormpep=BM35603 gene=WBGene00231441 locus=Bma-rpt-3 status=Confirmed product="26S proteasome subunit P45 family protein"	R.EGVTVGLDEPDDYMR.Y	19	33				1900000			1900000	0
Female Total	Bm11180a	Bm11180a wormpep=BM35603 gene=WBGene00231441 locus=Bma-rpt-3 status=Confirmed product="26S proteasome subunit P45 family protein"	K.QLEHLDVMEEYVK.L	40	52				6370000	5010000	5950000	5780000	697000
Male Total	Bm11180a	Bm11180a wormpep=BM35603 gene=WBGene00231441 locus=Bma-rpt-3 status=Confirmed product="26S proteasome subunit P45 family protein"	K.QLEHLDVMEEYVK.L	40	52				7450000	9330000	9760000	8850000	1230000
Mf Total	Bm11180a	Bm11180a wormpep=BM35603 gene=WBGene00231441 locus=Bma-rpt-3 status=Confirmed product="26S proteasome subunit P45 family protein"	R.VLSILDR.E	105	111				328000000			328000000	0
Female Total	Bm11180a	Bm11180a wormpep=BM35603 gene=WBGene00231441 locus=Bma-rpt-3 status=Confirmed product="26S proteasome subunit P45 family protein"	R.ADEKPDVSYADIGGLDMQK.Q	146	164				4410000	4200000	4040000	4220000	188000
Male Total	Bm11180a	Bm11180a wormpep=BM35603 gene=WBGene00231441 locus=Bma-rpt-3 status=Confirmed product="26S proteasome subunit P45 family protein"	R.ADEKPDVSYADIGGLDMQK.Q	146	164				6030000	8400000	15400000	9940000	4870000
Mf Total	Bm11180a	Bm11180a wormpep=BM35603 gene=WBGene00231441 locus=Bma-rpt-3 status=Confirmed product="26S proteasome subunit P45 family protein"	R.ADEKPDVSYADIGGLDMQK.Q	146	164				117000000			117000000	0
Female Total	Bm11180a	Bm11180a wormpep=BM35603 gene=WBGene00231441 locus=Bma-rpt-3 status=Confirmed product="26S proteasome subunit P45 family protein"	R.EAVELPLTHGELYQQIGIDPPR.G	169	190				4740000		5230000	4980000	352000
Male Total	Bm11180a	Bm11180a wormpep=BM35603 gene=WBGene00231441 locus=Bma-rpt-3 status=Confirmed product="26S proteasome subunit P45 family protein"	R.EAVELPLTHGELYQQIGIDPPR.G	169	190				2520000	4040000	3680000	3410000	795000
Female Total	Bm11180a	Bm11180a wormpep=BM35603 gene=WBGene00231441 locus=Bma-rpt-3 status=Confirmed product="26S proteasome subunit P45 family protein"	R.VVGSEFVQK.Y	220	228				9040000			9040000	0
Mf Total	Bm11180a	Bm11180a wormpep=BM35603 gene=WBGene00231441 locus=Bma-rpt-3 status=Confirmed product="26S proteasome subunit P45 family protein"	R.VVGSEFVQK.Y	220	228				55700000	73300000	72500000	67200000	9980000
Mf Total	Bm11180a	Bm11180a wormpep=BM35603 gene=WBGene00231441 locus=Bma-rpt-3 status=Confirmed product="26S proteasome subunit P45 family protein"	R.FDAQTGADR.E	265	273				15900000	19600000	14300000	16600000	2710000
Female Total	Bm11180a	Bm11180a wormpep=BM35603 gene=WBGene00231441 locus=Bma-rpt-3 status=Confirmed product="26S proteasome subunit P45 family protein"	R.ILLELLNQMDGFDQSTNVK.V	278	296				5230000	4420000	4520000	4720000	442000
Female Total	Bm11180a	Bm11180a wormpep=BM35603 gene=WBGene00231441 locus=Bma-rpt-3 status=Confirmed product="26S proteasome subunit P45 family protein"	K.MNLSDEVDMEDFVARPDK.V	342	359			canonical	4140000	3810000	4280000	4080000	240000
Mf Total	Bm11180a	Bm11180a wormpep=BM35603 gene=WBGene00231441 locus=Bma-rpt-3 status=Confirmed product="26S proteasome subunit P45 family protein"	K.MNLSDEVDMEDFVARPDK.V	342	359			canonical		18700000	17100000	17900000	1150000
Male Total	Bm11180a	Bm11180a wormpep=BM35603 gene=WBGene00231441 locus=Bma-rpt-3 status=Confirmed product="26S proteasome subunit P45 family protein"	K.VSGADINAICQEAGMHAVR.E	360	378						12800000	12800000	0
Mf Total	Bm11180a	Bm11180a wormpep=BM35603 gene=WBGene00231441 locus=Bma-rpt-3 status=Confirmed product="26S proteasome subunit P45 family protein"	K.VSGADINAICQEAGMHAVR.E	360	378					40500000		40500000	0
Mf Total	Bm11180a	Bm11180a wormpep=BM35603 gene=WBGene00231441 locus=Bma-rpt-3 status=Confirmed product="26S proteasome subunit P45 family protein"	K.VSGAdINAICQEAGMHAVR.E	360	378	D	Amidated/-0.9840		43500000			43500000	0
Female Total	Bm11186	Bm11186 wormpep=BM28626 gene=WBGene00231447 locus=Bma-myo-3 status=Confirmed uniprot=A0A0J9YDM8 insdc=CDQ06922.1	M.aAAEGNAELCK.F	2	12	NTerm	Acetyl/42.0106		25100000	24000000	20200000	23100000	2600000
Female Total	Bm11186	Bm11186 wormpep=BM28626 gene=WBGene00231447 locus=Bma-myo-3 status=Confirmed uniprot=A0A0J9YDM8 insdc=CDQ06922.1	M.aAAEGNAELCKFEDDDGYPYLEVSR.E	2	26	NTerm	Acetyl/42.0106		4430000			4430000	0
Male Fbs1	Bm11186	Bm11186 wormpep=BM28626 gene=WBGene00231447 locus=Bma-myo-3 status=Confirmed uniprot=A0A0J9YDM8 insdc=CDQ06922.1	M.aAAEGNAELCKFEDDDGYPYLEVSREER.S	2	29	NTerm	Acetyl/42.0106		24100000	34600000	21300000	26700000	7020000
Male Total	Bm11186	Bm11186 wormpep=BM28626 gene=WBGene00231447 locus=Bma-myo-3 status=Confirmed uniprot=A0A0J9YDM8 insdc=CDQ06922.1	M.aAAEGNAELCK.F	2	12	NTerm	Acetyl/42.0106		6360000	8070000	8890000	7770000	1290000
Male Total	Bm11186	Bm11186 wormpep=BM28626 gene=WBGene00231447 locus=Bma-myo-3 status=Confirmed uniprot=A0A0J9YDM8 insdc=CDQ06922.1	M.aAAEGNAELCKFEDDDGYPYLEVSR.E	2	26	NTerm	Acetyl/42.0106		73000000	72500000	114000000	86300000	23600000
Male Total	Bm11186	Bm11186 wormpep=BM28626 gene=WBGene00231447 locus=Bma-myo-3 status=Confirmed uniprot=A0A0J9YDM8 insdc=CDQ06922.1	M.aAAEGNAELCKFEDDDGYPYLEVSREER.S	2	29	NTerm	Acetyl/42.0106		51200000	93900000	126000000	90200000	37400000
Mf Total	Bm11186	Bm11186 wormpep=BM28626 gene=WBGene00231447 locus=Bma-myo-3 status=Confirmed uniprot=A0A0J9YDM8 insdc=CDQ06922.1	M.aAAEGNAELCK.F	2	12	NTerm	Acetyl/42.0106			34900000	62900000	48900000	19800000
Mf Total	Bm11186	Bm11186 wormpep=BM28626 gene=WBGene00231447 locus=Bma-myo-3 status=Confirmed uniprot=A0A0J9YDM8 insdc=CDQ06922.1	M.aAAEGNAELCKFEDDDGYPYLEVSR.E	2	26	NTerm	Acetyl/42.0106				6950000	6950000	0
Female Total	Bm11186	Bm11186 wormpep=BM28626 gene=WBGene00231447 locus=Bma-myo-3 status=Confirmed uniprot=A0A0J9YDM8 insdc=CDQ06922.1	K.FEDDDGYPYLEVSR.E	13	26				15900000			15900000	0
Male Total	Bm11186	Bm11186 wormpep=BM28626 gene=WBGene00231447 locus=Bma-myo-3 status=Confirmed uniprot=A0A0J9YDM8 insdc=CDQ06922.1	K.FEDDDGYPYLEVSR.E	13	26				13100000	11300000	16600000	13700000	2680000
Male Total	Bm11186	Bm11186 wormpep=BM28626 gene=WBGene00231447 locus=Bma-myo-3 status=Confirmed uniprot=A0A0J9YDM8 insdc=CDQ06922.1	K.FEDDDGYPYLEVSREER.S	13	29					12500000	13500000	13000000	728000
Mf Total	Bm11186	Bm11186 wormpep=BM28626 gene=WBGene00231447 locus=Bma-myo-3 status=Confirmed uniprot=A0A0J9YDM8 insdc=CDQ06922.1	K.FEDDDGYPYLEVSR.E	13	26				41500000	57800000	54400000	51200000	8620000
Male Total	Bm11186	Bm11186 wormpep=BM28626 gene=WBGene00231447 locus=Bma-myo-3 status=Confirmed uniprot=A0A0J9YDM8 insdc=CDQ06922.1	R.STNAAKPFDSK.K	30	40				38900000	45600000	45000000	43200000	3700000
Male Total	Bm11186	Bm11186 wormpep=BM28626 gene=WBGene00231447 locus=Bma-myo-3 status=Confirmed uniprot=A0A0J9YDM8 insdc=CDQ06922.1	K.KNCWIPDADDGFVAAEIK.S	41	58				90100000	83000000	85000000	86100000	3670000
Male Total	Bm11186	Bm11186 wormpep=BM28626 gene=WBGene00231447 locus=Bma-myo-3 status=Confirmed uniprot=A0A0J9YDM8 insdc=CDQ06922.1	K.KnCWIPDADDGFVAAEIK.S	41	58	N	Deamidated/0.9840				3680000	3680000	0
Female Total	Bm11186	Bm11186 wormpep=BM28626 gene=WBGene00231447 locus=Bma-myo-3 status=Confirmed uniprot=A0A0J9YDM8 insdc=CDQ06922.1	K.NCWIPDADDGFVAAEIK.S	42	58				17800000	18000000	16700000	17500000	723000
Female Total	Bm11186	Bm11186 wormpep=BM28626 gene=WBGene00231447 locus=Bma-myo-3 status=Confirmed uniprot=A0A0J9YDM8 insdc=CDQ06922.1	K.NCWIPdADDGFVAAEIK.S	42	58	D	Amidated/-0.9840			6230000		6230000	0
Male Total	Bm11186	Bm11186 wormpep=BM28626 gene=WBGene00231447 locus=Bma-myo-3 status=Confirmed uniprot=A0A0J9YDM8 insdc=CDQ06922.1	K.NCWIPDADDGFVAAEIK.S	42	58				71000000	75400000	98200000	81500000	14600000
Mf Total	Bm11186	Bm11186 wormpep=BM28626 gene=WBGene00231447 locus=Bma-myo-3 status=Confirmed uniprot=A0A0J9YDM8 insdc=CDQ06922.1	K.NCWIPDADDGFVAAEIK.S	42	58				6580000	12600000	44900000	21400000	20600000
Female Total	Bm11186	Bm11186 wormpep=BM28626 gene=WBGene00231447 locus=Bma-myo-3 status=Confirmed uniprot=A0A0J9YDM8 insdc=CDQ06922.1	K.SSAGDNVTVVTVK.G	59	71			canonical	27200000	26200000	30500000	28000000	2270000
Male Total	Bm11186	Bm11186 wormpep=BM28626 gene=WBGene00231447 locus=Bma-myo-3 status=Confirmed uniprot=A0A0J9YDM8 insdc=CDQ06922.1	K.SSAGDNVTVVTVK.G	59	71			canonical	182000000	168000000	127000000	159000000	28500000
Mf Total	Bm11186	Bm11186 wormpep=BM28626 gene=WBGene00231447 locus=Bma-myo-3 status=Confirmed uniprot=A0A0J9YDM8 insdc=CDQ06922.1	K.SSAGDNVTVVTVK.G	59	71			canonical	32000000	40200000	47100000	39700000	7520000
Female Total	Bm11186	Bm11186 wormpep=BM28626 gene=WBGene00231447 locus=Bma-myo-3 status=Confirmed uniprot=A0A0J9YDM8 insdc=CDQ06922.1	K.EEVQEMNPPK.F	80	89				24200000	21900000	23400000	23200000	1150000
Female Total	Bm11186	Bm11186 wormpep=BM28626 gene=WBGene00231447 locus=Bma-myo-3 status=Confirmed uniprot=A0A0J9YDM8 insdc=CDQ06922.1	K.TDDMANLTFLNEASVLNNLK.E	93	112			canonical	9700000	8410000	9550000	9220000	707000
Female Total	Bm11186	Bm11186 wormpep=BM28626 gene=WBGene00231447 locus=Bma-myo-3 status=Confirmed uniprot=A0A0J9YDM8 insdc=CDQ06922.1	R.LPIYSPSIIK.H	137	146				21900000	23700000	23000000	22900000	909000
Mf Total	Bm11186	Bm11186 wormpep=BM28626 gene=WBGene00231447 locus=Bma-myo-3 status=Confirmed uniprot=A0A0J9YDM8 insdc=CDQ06922.1	R.LPIYSPSIIK.H	137	146				171000000	93400000	84600000	116000000	47300000
Male Total	Bm11186	Bm11186 wormpep=BM28626 gene=WBGene00231447 locus=Bma-myo-3 status=Confirmed uniprot=A0A0J9YDM8 insdc=CDQ06922.1	R.RNEMPPHLFAVSDEAYR.N	153	169				48600000	49200000	46900000	48200000	1180000
Male Total	Bm11186	Bm11186 wormpep=BM28626 gene=WBGene00231447 locus=Bma-myo-3 status=Confirmed uniprot=A0A0J9YDM8 insdc=CDQ06922.1	R.NEMPPHLFAVSDEAYR.N	154	169				398000000	393000000	431000000	407000000	20700000
Male Total	Bm11186	Bm11186 wormpep=BM28626 gene=WBGene00231447 locus=Bma-myo-3 status=Confirmed uniprot=A0A0J9YDM8 insdc=CDQ06922.1	R.NEmPPHLFAVSDEAYR.N	154	169	M	Oxidation/15.9949		30700000	35100000	32600000	32800000	2210000
Female Total	Bm11186	Bm11186 wormpep=BM28626 gene=WBGene00231447 locus=Bma-myo-3 status=Confirmed uniprot=A0A0J9YDM8 insdc=CDQ06922.1	F.AVSDEAYR.N	162	169				47300000		33700000	40500000	9570000
Male Total	Bm11186	Bm11186 wormpep=BM28626 gene=WBGene00231447 locus=Bma-myo-3 status=Confirmed uniprot=A0A0J9YDM8 insdc=CDQ06922.1	F.AVSDEAYR.N	162	169				12000000		9740000	10900000	1580000
Female Total	Bm11186	Bm11186 wormpep=BM28626 gene=WBGene00231447 locus=Bma-myo-3 status=Confirmed uniprot=A0A0J9YDM8 insdc=CDQ06922.1	R.NILIDHENQSMLITGESGAGK.T	170	190			canonical	38000000	43400000	49400000	43600000	5680000
Male Total	Bm11186	Bm11186 wormpep=BM28626 gene=WBGene00231447 locus=Bma-myo-3 status=Confirmed uniprot=A0A0J9YDM8 insdc=CDQ06922.1	R.NILIDHENQSMLITGESGAGK.T	170	190			canonical	133000000	167000000	181000000	160000000	24600000
Male Total	Bm11186	Bm11186 wormpep=BM28626 gene=WBGene00231447 locus=Bma-myo-3 status=Confirmed uniprot=A0A0J9YDM8 insdc=CDQ06922.1	R.NILIDHENQSmLITGESGAGK.T	170	190	M	Oxidation/15.9949	canonical	28600000	19800000	19600000	22700000	5150000
Female Total	Bm11186	Bm11186 wormpep=BM28626 gene=WBGene00231447 locus=Bma-myo-3 status=Confirmed uniprot=A0A0J9YDM8 insdc=CDQ06922.1	S.MLITGESGAGK.T	180	190				4600000			4600000	0
Female Total	Bm11186	Bm11186 wormpep=BM28626 gene=WBGene00231447 locus=Bma-myo-3 status=Confirmed uniprot=A0A0J9YDM8 insdc=CDQ06922.1	M.LITGESGAGK.T	181	190				8770000		9940000	9350000	832000
Female Total	Bm11186	Bm11186 wormpep=BM28626 gene=WBGene00231447 locus=Bma-myo-3 status=Confirmed uniprot=A0A0J9YDM8 insdc=CDQ06922.1	K.VITYF.A	197	201				17500000	18900000	16800000	17700000	1050000
Male Total	Bm11186	Bm11186 wormpep=BM28626 gene=WBGene00231447 locus=Bma-myo-3 status=Confirmed uniprot=A0A0J9YDM8 insdc=CDQ06922.1	K.VITYFAIVGATQQK.K	197	210				13400000	17000000	19800000	16800000	3210000
Female Total	Bm11186	Bm11186 wormpep=BM28626 gene=WBGene00231447 locus=Bma-myo-3 status=Confirmed uniprot=A0A0J9YDM8 insdc=CDQ06922.1	F.AIVGATQQK.K	202	210				14300000	10200000	10700000	11700000	2240000
Female Total	Bm11186	Bm11186 wormpep=BM28626 gene=WBGene00231447 locus=Bma-myo-3 status=Confirmed uniprot=A0A0J9YDM8 insdc=CDQ06922.1	K.KGGTLEEQIVQTNPVLEAFGNAK.T	216	238				19800000			19800000	0
Female Total	Bm11186	Bm11186 wormpep=BM28626 gene=WBGene00231447 locus=Bma-myo-3 status=Confirmed uniprot=A0A0J9YDM8 insdc=CDQ06922.1	K.KGGTLEEQIVQTnPVLEAFGNAK.T	216	238	N	Deamidated/0.9840				1350000	1350000	0
Male Total	Bm11186	Bm11186 wormpep=BM28626 gene=WBGene00231447 locus=Bma-myo-3 status=Confirmed uniprot=A0A0J9YDM8 insdc=CDQ06922.1	K.KGGTLEEQIVQTNPVLEAFGnAK.T	216	238	N	Deamidated/0.9840		19200000	18500000	23800000	20500000	2900000
Mf Total	Bm11186	Bm11186 wormpep=BM28626 gene=WBGene00231447 locus=Bma-myo-3 status=Confirmed uniprot=A0A0J9YDM8 insdc=CDQ06922.1	K.KGGTLEEQIVQTNPVLEAFGNAK.T	216	238				73700000		98100000	85900000	17200000
Mf Total	Bm11186	Bm11186 wormpep=BM28626 gene=WBGene00231447 locus=Bma-myo-3 status=Confirmed uniprot=A0A0J9YDM8 insdc=CDQ06922.1	K.KGGTLEEQIVQTnPVLEAFGNAK.T	216	238	N	Deamidated/0.9840			6360000		6360000	0
Male Total	Bm11186	Bm11186 wormpep=BM28626 gene=WBGene00231447 locus=Bma-myo-3 status=Confirmed uniprot=A0A0J9YDM8 insdc=CDQ06922.1	K.GGTLEEQIVQTNPVLEAFGNAK.T	217	238				214000000	186000000	177000000	192000000	19300000
Male Total	Bm11186	Bm11186 wormpep=BM28626 gene=WBGene00231447 locus=Bma-myo-3 status=Confirmed uniprot=A0A0J9YDM8 insdc=CDQ06922.1	K.GGTLEEQIVQTNPVLEAFGnAK.T	217	238	N	Deamidated/0.9840		4500000	7810000	8660000	6990000	2200000
Mf Total	Bm11186	Bm11186 wormpep=BM28626 gene=WBGene00231447 locus=Bma-myo-3 status=Confirmed uniprot=A0A0J9YDM8 insdc=CDQ06922.1	K.GGTLEEQIVQTNPVLEAFGNAK.T	217	238					50000000	52100000	51000000	1480000
Mf Total	Bm11186	Bm11186 wormpep=BM28626 gene=WBGene00231447 locus=Bma-myo-3 status=Confirmed uniprot=A0A0J9YDM8 insdc=CDQ06922.1	K.GGTLEeQIVQTNPVLEAFGNAK.T	217	238	E	Amidated/-0.9840				62000000	62000000	0
Female Total	Bm11186	Bm11186 wormpep=BM28626 gene=WBGene00231447 locus=Bma-myo-3 status=Confirmed uniprot=A0A0J9YDM8 insdc=CDQ06922.1	K.LAGGDIEHYLFEK.S	262	274				93700000	71500000	81000000	82100000	11100000
Male Total	Bm11186	Bm11186 wormpep=BM28626 gene=WBGene00231447 locus=Bma-myo-3 status=Confirmed uniprot=A0A0J9YDM8 insdc=CDQ06922.1	K.LAGGDIEHYLFEK.S	262	274				645000000	636000000	665000000	649000000	15200000
Mf Total	Bm11186	Bm11186 wormpep=BM28626 gene=WBGene00231447 locus=Bma-myo-3 status=Confirmed uniprot=A0A0J9YDM8 insdc=CDQ06922.1	K.LAGGDIEHYLFEK.S	262	274				135000000	184000000	157000000	159000000	24400000
Female Total	Bm11186	Bm11186 wormpep=BM28626 gene=WBGene00231447 locus=Bma-myo-3 status=Confirmed uniprot=A0A0J9YDM8 insdc=CDQ06922.1	R.SYHIYYQL.M	286	293						3420000	3420000	0
Male Total	Bm11186	Bm11186 wormpep=BM28626 gene=WBGene00231447 locus=Bma-myo-3 status=Confirmed uniprot=A0A0J9YDM8 insdc=CDQ06922.1	K.IREELR.L	301	306				96800000	87300000	97900000	94000000	5850000
Female Total	Bm11186	Bm11186 wormpep=BM28626 gene=WBGene00231447 locus=Bma-myo-3 status=Confirmed uniprot=A0A0J9YDM8 insdc=CDQ06922.1	K.YYHFCSQAELTIDGVDDKEEMK.I	313	334						6640000	6640000	0
Male Total	Bm11186	Bm11186 wormpep=BM28626 gene=WBGene00231447 locus=Bma-myo-3 status=Confirmed uniprot=A0A0J9YDM8 insdc=CDQ06922.1	K.YYHFCSQAELTIDGVDDKEEM.K	313	333						6760000	6760000	0
Male Total	Bm11186	Bm11186 wormpep=BM28626 gene=WBGene00231447 locus=Bma-myo-3 status=Confirmed uniprot=A0A0J9YDM8 insdc=CDQ06922.1	K.YYHFCSQAELTIDGVDDKEEMK.I	313	334				178000000	215000000	284000000	226000000	53500000
Male Total	Bm11186	Bm11186 wormpep=BM28626 gene=WBGene00231447 locus=Bma-myo-3 status=Confirmed uniprot=A0A0J9YDM8 insdc=CDQ06922.1	K.YYHFCSqAELTIDGVDDKEEmK.I	313	334	Q,M	Deamidated/0.9840; Oxidation/15.9949				2090000	2090000	0
Male Total	Bm11186	Bm11186 wormpep=BM28626 gene=WBGene00231447 locus=Bma-myo-3 status=Confirmed uniprot=A0A0J9YDM8 insdc=CDQ06922.1	K.YYHFCSQAeLTIDGVDDKEEMK.I	313	334	E	Amidated/-0.9840			124000000		124000000	0
Male Total	Bm11186	Bm11186 wormpep=BM28626 gene=WBGene00231447 locus=Bma-myo-3 status=Confirmed uniprot=A0A0J9YDM8 insdc=CDQ06922.1	K.YYHFCSQAELTIDGVDDKEEmK.I	313	334	M	Oxidation/15.9949		21300000	20600000	25600000	22500000	2730000
Male Total	Bm11186	Bm11186 wormpep=BM28626 gene=WBGene00231447 locus=Bma-myo-3 status=Confirmed uniprot=A0A0J9YDM8 insdc=CDQ06922.1	K.ITQEAFDIMGFEDHETHDLYSNVAGIMHMGEMK.F	335	367				57100000	134000000		95800000	54700000
Male Total	Bm11186	Bm11186 wormpep=BM28626 gene=WBGene00231447 locus=Bma-myo-3 status=Confirmed uniprot=A0A0J9YDM8 insdc=CDQ06922.1	K.ITQEAFDIMGFEDHETHDLYSNVAGIMHmGEMK.F	335	367	M	Oxidation/15.9949		56700000		80200000	68400000	16600000
Mf Total	Bm11186	Bm11186 wormpep=BM28626 gene=WBGene00231447 locus=Bma-myo-3 status=Confirmed uniprot=A0A0J9YDM8 insdc=CDQ06922.1	K.ITQEAFDIMGFEDHETHDLYSNVAGIMHMGEMK.F	335	367					4090000		4090000	0
Female Total	Bm11186	Bm11186 wormpep=BM28626 gene=WBGene00231447 locus=Bma-myo-3 status=Confirmed uniprot=A0A0J9YDM8 insdc=CDQ06922.1	R.EEQAEPDGEEDAK.N	374	386				14400000	14200000	15800000	14800000	876000
Male Total	Bm11186	Bm11186 wormpep=BM28626 gene=WBGene00231447 locus=Bma-myo-3 status=Confirmed uniprot=A0A0J9YDM8 insdc=CDQ06922.1	R.EEQAEPDGEEDAK.N	374	386				13700000	22500000	15800000	17400000	4610000
Male Total	Bm11186	Bm11186 wormpep=BM28626 gene=WBGene00231447 locus=Bma-myo-3 status=Confirmed uniprot=A0A0J9YDM8 insdc=CDQ06922.1	R.EEQAEPDGEEDAKn.A	374	387	N	Deamidated/0.9840			857000		857000	0
Male Total	Bm11186	Bm11186 wormpep=BM28626 gene=WBGene00231447 locus=Bma-myo-3 status=Confirmed uniprot=A0A0J9YDM8 insdc=CDQ06922.1	R.EEQAEPDGEEDAKNAGFCFGVDYEEFLK.A	374	401				10900000	14300000	16400000	13800000	2810000
Female Total	Bm11186	Bm11186 wormpep=BM28626 gene=WBGene00231447 locus=Bma-myo-3 status=Confirmed uniprot=A0A0J9YDM8 insdc=CDQ06922.1	K.NAGFCFGVDYEEFLK.A	387	401				9630000	9100000	8450000	9060000	589000
Male Total	Bm11186	Bm11186 wormpep=BM28626 gene=WBGene00231447 locus=Bma-myo-3 status=Confirmed uniprot=A0A0J9YDM8 insdc=CDQ06922.1	K.NAGFCFGVDYEEFLK.A	387	401				47600000	67500000	70800000	62000000	12600000
Female Total	Bm11186	Bm11186 wormpep=BM28626 gene=WBGene00231447 locus=Bma-myo-3 status=Confirmed uniprot=A0A0J9YDM8 insdc=CDQ06922.1	F.CFGVDYEEFLK.A	391	401				3520000	3740000	3800000	3690000	150000
Female Total	Bm11186	Bm11186 wormpep=BM28626 gene=WBGene00231447 locus=Bma-myo-3 status=Confirmed uniprot=A0A0J9YDM8 insdc=CDQ06922.1	R.VGTEWVNK.G	410	417				47400000	50200000	61100000	52900000	7210000
Mf Total	Bm11186	Bm11186 wormpep=BM28626 gene=WBGene00231447 locus=Bma-myo-3 status=Confirmed uniprot=A0A0J9YDM8 insdc=CDQ06922.1	R.VGTEWVNK.G	410	417				31700000	37600000	37600000	35600000	3420000
Female Total	Bm11186	Bm11186 wormpep=BM28626 gene=WBGene00231447 locus=Bma-myo-3 status=Confirmed uniprot=A0A0J9YDM8 insdc=CDQ06922.1	K.GQNLEQVHWAVDGLGK.A	418	433				43700000	49400000	41000000	44700000	4290000
Mf Total	Bm11186	Bm11186 wormpep=BM28626 gene=WBGene00231447 locus=Bma-myo-3 status=Confirmed uniprot=A0A0J9YDM8 insdc=CDQ06922.1	K.GQNLEQVHWAVDGLGK.A	418	433				123000000	211000000	224000000	186000000	54800000
Mf Total	Bm11186	Bm11186 wormpep=BM28626 gene=WBGene00231447 locus=Bma-myo-3 status=Confirmed uniprot=A0A0J9YDM8 insdc=CDQ06922.1	K.GQnLEQVHWAVDGLGK.A	418	433	N	Deamidated/0.9840		12600000			12600000	0
Mf Total	Bm11186	Bm11186 wormpep=BM28626 gene=WBGene00231447 locus=Bma-myo-3 status=Confirmed uniprot=A0A0J9YDM8 insdc=CDQ06922.1	W.AVdGLGK.A	427	433	D	Amidated/-0.9840			546000000	51600000	299000000	349000000
Female Total	Bm11186	Bm11186 wormpep=BM28626 gene=WBGene00231447 locus=Bma-myo-3 status=Confirmed uniprot=A0A0J9YDM8 insdc=CDQ06922.1	H.MFVLEQEEYK.R	498	507				30300000	27000000	36800000	31400000	4980000
Male Total	Bm11186	Bm11186 wormpep=BM28626 gene=WBGene00231447 locus=Bma-myo-3 status=Confirmed uniprot=A0A0J9YDM8 insdc=CDQ06922.1	K.ATDMTLVQK.L	548	556				32900000	19000000	16900000	22900000	8720000
Male Total	Bm11186	Bm11186 wormpep=BM28626 gene=WBGene00231447 locus=Bma-myo-3 status=Confirmed uniprot=A0A0J9YDM8 insdc=CDQ06922.1	K.ATDmTLVQK.L	548	556	M	Oxidation/15.9949			7090000	8080000	7580000	696000
Male Total	Bm11186	Bm11186 wormpep=BM28626 gene=WBGene00231447 locus=Bma-myo-3 status=Confirmed uniprot=A0A0J9YDM8 insdc=CDQ06922.1	K.ATDMTLVQKLNDQHLGKHPNFQKPRPPK.G	548	575						5570000	5570000	0
Female Total	Bm11186	Bm11186 wormpep=BM28626 gene=WBGene00231447 locus=Bma-myo-3 status=Confirmed uniprot=A0A0J9YDM8 insdc=CDQ06922.1	K.LNDQHLGK.H	557	564				5860000		5200000	5530000	470000
Female Total	Bm11186	Bm11186 wormpep=BM28626 gene=WBGene00231447 locus=Bma-myo-3 status=Confirmed uniprot=A0A0J9YDM8 insdc=CDQ06922.1	R.YNATNFLEK.N	594	602			canonical	21100000	18800000	21300000	20400000	1380000
Mf Total	Bm11186	Bm11186 wormpep=BM28626 gene=WBGene00231447 locus=Bma-myo-3 status=Confirmed uniprot=A0A0J9YDM8 insdc=CDQ06922.1	R.YNATNFLEK.N	594	602			canonical	68400000			68400000	0
Female Total	Bm11186	Bm11186 wormpep=BM28626 gene=WBGene00231447 locus=Bma-myo-3 status=Confirmed uniprot=A0A0J9YDM8 insdc=CDQ06922.1	K.NKDPLNDSAVAVLK.H	603	616			canonical			27300000	27300000	0
Male Total	Bm11186	Bm11186 wormpep=BM28626 gene=WBGene00231447 locus=Bma-myo-3 status=Confirmed uniprot=A0A0J9YDM8 insdc=CDQ06922.1	K.NKDPLNDSAVAVLK.H	603	616			canonical	15400000	22900000	26100000	21500000	5480000
Mf Total	Bm11186	Bm11186 wormpep=BM28626 gene=WBGene00231447 locus=Bma-myo-3 status=Confirmed uniprot=A0A0J9YDM8 insdc=CDQ06922.1	K.NKDPLNDSAVAVLK.H	603	616			canonical	97300000	112000000	131000000	113000000	16700000
Female Total	Bm11186	Bm11186 wormpep=BM28626 gene=WBGene00231447 locus=Bma-myo-3 status=Confirmed uniprot=A0A0J9YDM8 insdc=CDQ06922.1	K.DPLNDSAVAVLK.H	605	616			canonical	24900000		28000000	26400000	2190000
Mf Total	Bm11186	Bm11186 wormpep=BM28626 gene=WBGene00231447 locus=Bma-myo-3 status=Confirmed uniprot=A0A0J9YDM8 insdc=CDQ06922.1	K.DPLNDSAVAVLK.H	605	616			canonical			554000000	554000000	0
Female Total	Bm11186	Bm11186 wormpep=BM28626 gene=WBGene00231447 locus=Bma-myo-3 status=Confirmed uniprot=A0A0J9YDM8 insdc=CDQ06922.1	K.DNQLLLDIWADYQTQEEAAEAAK.A	620	642				19500000	18000000	17700000	18400000	962000
Female Total	Bm11186	Bm11186 wormpep=BM28626 gene=WBGene00231447 locus=Bma-myo-3 status=Confirmed uniprot=A0A0J9YDM8 insdc=CDQ06922.1	R.ESLNNLMTMLYQTHPH.F	666	681				12200000	12600000		12400000	239000
Female Total	Bm11186	Bm11186 wormpep=BM28626 gene=WBGene00231447 locus=Bma-myo-3 status=Confirmed uniprot=A0A0J9YDM8 insdc=CDQ06922.1	R.CIIPN.E	685	689				125000000		109000000	117000000	10900000
Female Total	Bm11186	Bm11186 wormpep=BM28626 gene=WBGene00231447 locus=Bma-myo-3 status=Confirmed uniprot=A0A0J9YDM8 insdc=CDQ06922.1	R.CIIPNEK.K	685	691				56900000		58300000	57600000	981000
Male Total	Bm11186	Bm11186 wormpep=BM28626 gene=WBGene00231447 locus=Bma-myo-3 status=Confirmed uniprot=A0A0J9YDM8 insdc=CDQ06922.1	R.CIIPNEK.K	685	691				283000000	170000000	182000000	212000000	62000000
Female Total	Bm11186	Bm11186 wormpep=BM28626 gene=WBGene00231447 locus=Bma-myo-3 status=Confirmed uniprot=A0A0J9YDM8 insdc=CDQ06922.1	K.ASGVIDSALVLNQLTCnGVLEGIR.I	693	716	N	Deamidated/0.9840		6370000		3190000	4780000	2250000
Female Total	Bm11186	Bm11186 wormpep=BM28626 gene=WBGene00231447 locus=Bma-myo-3 status=Confirmed uniprot=A0A0J9YDM8 insdc=CDQ06922.1	N.QLTCnGVLEGIR.I	705	716	N	Deamidated/0.9840		4300000		5190000	4740000	633000
Female Total	Bm11186	Bm11186 wormpep=BM28626 gene=WBGene00231447 locus=Bma-myo-3 status=Confirmed uniprot=A0A0J9YDM8 insdc=CDQ06922.1	C.NGVLEGIR.I	709	716				55900000			55900000	0
Female Total	Bm11186	Bm11186 wormpep=BM28626 gene=WBGene00231447 locus=Bma-myo-3 status=Confirmed uniprot=A0A0J9YDM8 insdc=CDQ06922.1	C.nGVLEGIR.I	709	716	N	Deamidated/0.9840		6410000		6810000	6610000	286000
Male Total	Bm11186	Bm11186 wormpep=BM28626 gene=WBGene00231447 locus=Bma-myo-3 status=Confirmed uniprot=A0A0J9YDM8 insdc=CDQ06922.1	R.MVYEDFK.H	726	732				103000000	91800000	90800000	95300000	6930000
Male Total	Bm11186	Bm11186 wormpep=BM28626 gene=WBGene00231447 locus=Bma-myo-3 status=Confirmed uniprot=A0A0J9YDM8 insdc=CDQ06922.1	R.mVYEDFK.H	726	732	M	Oxidation/15.9949		17700000	24500000	21700000	21300000	3400000
Female Total	Bm11186	Bm11186 wormpep=BM28626 gene=WBGene00231447 locus=Bma-myo-3 status=Confirmed uniprot=A0A0J9YDM8 insdc=CDQ06922.1	R.YAIIAAEAAK.N	735	744				28100000	28800000	26000000	27600000	1450000
Male Total	Bm11186	Bm11186 wormpep=BM28626 gene=WBGene00231447 locus=Bma-myo-3 status=Confirmed uniprot=A0A0J9YDM8 insdc=CDQ06922.1	R.YAIIAAEAAK.N	735	744				95300000	96400000	110000000	100000000	7950000
Mf Total	Bm11186	Bm11186 wormpep=BM28626 gene=WBGene00231447 locus=Bma-myo-3 status=Confirmed uniprot=A0A0J9YDM8 insdc=CDQ06922.1	R.YAIIAAEAAK.N	735	744				54900000	66300000	60400000	60500000	5690000
Male Total	Bm11186	Bm11186 wormpep=BM28626 gene=WBGene00231447 locus=Bma-myo-3 status=Confirmed uniprot=A0A0J9YDM8 insdc=CDQ06922.1	K.NSDDKAASTAITDFLCNNGK.L	745	764				10600000	10300000	11200000	10700000	466000
Male Total	Bm11186	Bm11186 wormpep=BM28626 gene=WBGene00231447 locus=Bma-myo-3 status=Confirmed uniprot=A0A0J9YDM8 insdc=CDQ06922.1	K.NSDDKAASTAITDFLCNnGK.L	745	764	N	Deamidated/0.9840		9820000	7980000	8400000	8730000	964000
Female Total	Bm11186	Bm11186 wormpep=BM28626 gene=WBGene00231447 locus=Bma-myo-3 status=Confirmed uniprot=A0A0J9YDM8 insdc=CDQ06922.1	K.AASTAITDFLCNNGK.L	750	764				5830000	5340000		5580000	350000
Female Total	Bm11186	Bm11186 wormpep=BM28626 gene=WBGene00231447 locus=Bma-myo-3 status=Confirmed uniprot=A0A0J9YDM8 insdc=CDQ06922.1	K.AASTAITDFLCNnGK.L	750	764	N	Deamidated/0.9840		28300000	25700000	28400000	27500000	1540000
Male Total	Bm11186	Bm11186 wormpep=BM28626 gene=WBGene00231447 locus=Bma-myo-3 status=Confirmed uniprot=A0A0J9YDM8 insdc=CDQ06922.1	K.AASTAITDFLCNNGK.L	750	764				7530000		17200000	12400000	6870000
Male Total	Bm11186	Bm11186 wormpep=BM28626 gene=WBGene00231447 locus=Bma-myo-3 status=Confirmed uniprot=A0A0J9YDM8 insdc=CDQ06922.1	K.AASTAITDFLCNnGK.L	750	764	N	Deamidated/0.9840		31100000	35500000	12400000	26300000	12300000
Mf Total	Bm11186	Bm11186 wormpep=BM28626 gene=WBGene00231447 locus=Bma-myo-3 status=Confirmed uniprot=A0A0J9YDM8 insdc=CDQ06922.1	K.AASTAITDFLCNnGK.L	750	764	N	Deamidated/0.9840		49100000	66800000	68400000	61400000	10800000
Male Total	Bm11186	Bm11186 wormpep=BM28626 gene=WBGene00231447 locus=Bma-myo-3 status=Confirmed uniprot=A0A0J9YDM8 insdc=CDQ06922.1	K.LSDDEFK.M	765	771				111000000	93100000	78600000	94200000	16200000
Mf Total	Bm11186	Bm11186 wormpep=BM28626 gene=WBGene00231447 locus=Bma-myo-3 status=Confirmed uniprot=A0A0J9YDM8 insdc=CDQ06922.1	K.LSDDEFK.M	765	771						23700000	23700000	0
Female Total	Bm11186	Bm11186 wormpep=BM28626 gene=WBGene00231447 locus=Bma-myo-3 status=Confirmed uniprot=A0A0J9YDM8 insdc=CDQ06922.1	R.LEDLRDEALR.A	787	796						4260000	4260000	0
Female Total	Bm11186	Bm11186 wormpep=BM28626 gene=WBGene00231447 locus=Bma-myo-3 status=Confirmed uniprot=A0A0J9YDM8 insdc=CDQ06922.1	R.AVMTNFQSH.I	797	805				11800000	10800000	12300000	11600000	803000
Female Total	Bm11186	Bm11186 wormpep=BM28626 gene=WBGene00231447 locus=Bma-myo-3 status=Confirmed uniprot=A0A0J9YDM8 insdc=CDQ06922.1	R.GFLGLTDK.K	808	815				23700000	22300000	24300000	23400000	1010000
Male Total	Bm11186	Bm11186 wormpep=BM28626 gene=WBGene00231447 locus=Bma-myo-3 status=Confirmed uniprot=A0A0J9YDM8 insdc=CDQ06922.1	R.GFLGLTDK.K	808	815				11100000	13700000	21300000	15400000	5320000
Mf Total	Bm11186	Bm11186 wormpep=BM28626 gene=WBGene00231447 locus=Bma-myo-3 status=Confirmed uniprot=A0A0J9YDM8 insdc=CDQ06922.1	R.GFLGLTDK.K	808	815				102000000	111000000	109000000	107000000	4810000
Male Total	Bm11186	Bm11186 wormpep=BM28626 gene=WBGene00231447 locus=Bma-myo-3 status=Confirmed uniprot=A0A0J9YDM8 insdc=CDQ06922.1	K.SGVLMIQR.N	823	830				79600000	98000000	111000000	96400000	16000000
Male Total	Bm11186	Bm11186 wormpep=BM28626 gene=WBGene00231447 locus=Bma-myo-3 status=Confirmed uniprot=A0A0J9YDM8 insdc=CDQ06922.1	K.SGVLmIQR.N	823	830	M	Oxidation/15.9949		25000000	25800000	36600000	29100000	6520000
Female Total	Bm11186	Bm11186 wormpep=BM28626 gene=WBGene00231447 locus=Bma-myo-3 status=Confirmed uniprot=A0A0J9YDM8 insdc=CDQ06922.1	R.TWDWFK.L	840	845				16600000	15900000	16700000	16400000	453000
Mf Total	Bm11186	Bm11186 wormpep=BM28626 gene=WBGene00231447 locus=Bma-myo-3 status=Confirmed uniprot=A0A0J9YDM8 insdc=CDQ06922.1	R.TWDWFK.L	840	845				32800000	48400000	50700000	44000000	9790000
Female Total	Bm11186	Bm11186 wormpep=BM28626 gene=WBGene00231447 locus=Bma-myo-3 status=Confirmed uniprot=A0A0J9YDM8 insdc=CDQ06922.1	K.ELEEMDK.L	859	865				26600000	27400000	31300000	28500000	2520000
Male Total	Bm11186	Bm11186 wormpep=BM28626 gene=WBGene00231447 locus=Bma-myo-3 status=Confirmed uniprot=A0A0J9YDM8 insdc=CDQ06922.1	K.ELEEMDKLSDK.I	859	869				12500000	10900000	15000000	12800000	2100000
Male Total	Bm11186	Bm11186 wormpep=BM28626 gene=WBGene00231447 locus=Bma-myo-3 status=Confirmed uniprot=A0A0J9YDM8 insdc=CDQ06922.1	K.ELEEMDKLSDKIK.G	859	871					7200000	8050000	7620000	605000
Female Total	Bm11186	Bm11186 wormpep=BM28626 gene=WBGene00231447 locus=Bma-myo-3 status=Confirmed uniprot=A0A0J9YDM8 insdc=CDQ06922.1	R.ELEAQVADLTHEK.D	886	898				29600000	24500000	22800000	25600000	3540000
Female Total	Bm11186	Bm11186 wormpep=BM28626 gene=WBGene00231447 locus=Bma-myo-3 status=Confirmed uniprot=A0A0J9YDM8 insdc=CDQ06922.1	R.ELEAQVADLTHEKDQLFANLEK.E	886	907				15000000	16600000	14700000	15400000	990000
Male Total	Bm11186	Bm11186 wormpep=BM28626 gene=WBGene00231447 locus=Bma-myo-3 status=Confirmed uniprot=A0A0J9YDM8 insdc=CDQ06922.1	R.ELEAQVADLTHEK.D	886	898				29500000	32100000	67100000	42900000	21000000
Male Total	Bm11186	Bm11186 wormpep=BM28626 gene=WBGene00231447 locus=Bma-myo-3 status=Confirmed uniprot=A0A0J9YDM8 insdc=CDQ06922.1	R.ELEAQVADLTHEKDQLFANLEK.E	886	907				767000000	621000000	554000000	647000000	109000000
Male Total	Bm11186	Bm11186 wormpep=BM28626 gene=WBGene00231447 locus=Bma-myo-3 status=Confirmed uniprot=A0A0J9YDM8 insdc=CDQ06922.1	R.ELEAQVADLTHEKDQLFAnLEK.E	886	907	N	Deamidated/0.9840				1850000	1850000	0
Male Total	Bm11186	Bm11186 wormpep=BM28626 gene=WBGene00231447 locus=Bma-myo-3 status=Confirmed uniprot=A0A0J9YDM8 insdc=CDQ06922.1	R.ELEAQVADLTHEKDQLFANLEKEK.S	886	909				33000000	76600000	46400000	52000000	22300000
Mf Total	Bm11186	Bm11186 wormpep=BM28626 gene=WBGene00231447 locus=Bma-myo-3 status=Confirmed uniprot=A0A0J9YDM8 insdc=CDQ06922.1	R.ELEAQVADLTHEKDQLFANLEK.E	886	907						65000000	65000000	0
Male Total	Bm11186	Bm11186 wormpep=BM28626 gene=WBGene00231447 locus=Bma-myo-3 status=Confirmed uniprot=A0A0J9YDM8 insdc=CDQ06922.1	K.DQLFANLEK.E	899	907				24700000	23900000	30500000	26400000	3570000
Male Total	Bm11186	Bm11186 wormpep=BM28626 gene=WBGene00231447 locus=Bma-myo-3 status=Confirmed uniprot=A0A0J9YDM8 insdc=CDQ06922.1	K.DQLFANLEKEK.S	899	909					4490000	4950000	4720000	324000
Mf Total	Bm11186	Bm11186 wormpep=BM28626 gene=WBGene00231447 locus=Bma-myo-3 status=Confirmed uniprot=A0A0J9YDM8 insdc=CDQ06922.1	K.DQLFANLEK.E	899	907				73800000	129000000	135000000	113000000	33700000
Female Total	Bm11186	Bm11186 wormpep=BM28626 gene=WBGene00231447 locus=Bma-myo-3 status=Confirmed uniprot=A0A0J9YDM8 insdc=CDQ06922.1	K.SHSAEAEGR.I	910	918				2030000	1450000		1740000	411000
Male Total	Bm11186	Bm11186 wormpep=BM28626 gene=WBGene00231447 locus=Bma-myo-3 status=Confirmed uniprot=A0A0J9YDM8 insdc=CDQ06922.1	K.SHSAEAEGR.I	910	918				20200000	15300000	21600000	19000000	3290000
Mf Total	Bm11186	Bm11186 wormpep=BM28626 gene=WBGene00231447 locus=Bma-myo-3 status=Confirmed uniprot=A0A0J9YDM8 insdc=CDQ06922.1	K.SHSAEAEGR.I	910	918						21400000	21400000	0
Female Total	Bm11186	Bm11186 wormpep=BM28626 gene=WBGene00231447 locus=Bma-myo-3 status=Confirmed uniprot=A0A0J9YDM8 insdc=CDQ06922.1	R.QLEELNDR.V	932	939				38600000	36300000	27200000	34000000	6010000
Female Total	Bm11186	Bm11186 wormpep=BM28626 gene=WBGene00231447 locus=Bma-myo-3 status=Confirmed uniprot=A0A0J9YDM8 insdc=CDQ06922.1	R.qLEELNDR.V	932	939	Q	Gln->pyro-Glu/-17.0265			4980000	5910000	5440000	654000
Female Total	Bm11186	Bm11186 wormpep=BM28626 gene=WBGene00231447 locus=Bma-myo-3 status=Confirmed uniprot=A0A0J9YDM8 insdc=CDQ06922.1	R.QLEELnDR.V	932	939	N	Deamidated/0.9840		4110000		4500000	4300000	276000
Male Total	Bm11186	Bm11186 wormpep=BM28626 gene=WBGene00231447 locus=Bma-myo-3 status=Confirmed uniprot=A0A0J9YDM8 insdc=CDQ06922.1	R.QLEELNDR.V	932	939				162000000	116000000	97400000	125000000	33200000
Male Total	Bm11186	Bm11186 wormpep=BM28626 gene=WBGene00231447 locus=Bma-myo-3 status=Confirmed uniprot=A0A0J9YDM8 insdc=CDQ06922.1	R.qLEELNDR.V	932	939	Q	Gln->pyro-Glu/-17.0265		11700000	10700000	7990000	10100000	1920000
Male Total	Bm11186	Bm11186 wormpep=BM28626 gene=WBGene00231447 locus=Bma-myo-3 status=Confirmed uniprot=A0A0J9YDM8 insdc=CDQ06922.1	R.QLEELnDR.V	932	939	N	Deamidated/0.9840		13800000	13400000	21700000	16300000	4660000
Female Total	Bm11186	Bm11186 wormpep=BM28626 gene=WBGene00231447 locus=Bma-myo-3 status=Confirmed uniprot=A0A0J9YDM8 insdc=CDQ06922.1	R.VAEMEDR.N	940	946				20500000	19400000	31200000	23700000	6500000
Male Total	Bm11186	Bm11186 wormpep=BM28626 gene=WBGene00231447 locus=Bma-myo-3 status=Confirmed uniprot=A0A0J9YDM8 insdc=CDQ06922.1	R.VAEMEDR.N	940	946				17600000	22400000	19400000	19800000	2420000
Male Total	Bm11186	Bm11186 wormpep=BM28626 gene=WBGene00231447 locus=Bma-myo-3 status=Confirmed uniprot=A0A0J9YDM8 insdc=CDQ06922.1	R.VAEmEDR.N	940	946	M	Oxidation/15.9949		6040000	14400000	10300000	10300000	4170000
Male Total	Bm11186	Bm11186 wormpep=BM28626 gene=WBGene00231447 locus=Bma-myo-3 status=Confirmed uniprot=A0A0J9YDM8 insdc=CDQ06922.1	R.VAEMEDRNETLNR.A	940	952			canonical	15700000	16000000	18000000	16600000	1270000
Male Total	Bm11186	Bm11186 wormpep=BM28626 gene=WBGene00231447 locus=Bma-myo-3 status=Confirmed uniprot=A0A0J9YDM8 insdc=CDQ06922.1	R.VAEmEDRNETLNR.A	940	952	M	Oxidation/15.9949	canonical	5170000		5820000	5490000	460000
Male Total	Bm11186	Bm11186 wormpep=BM28626 gene=WBGene00231447 locus=Bma-myo-3 status=Confirmed uniprot=A0A0J9YDM8 insdc=CDQ06922.1	K.KKSEQEVSDLK.R	955	965					23500000	23200000	23400000	213000
Female Total	Bm11186	Bm11186 wormpep=BM28626 gene=WBGene00231447 locus=Bma-myo-3 status=Confirmed uniprot=A0A0J9YDM8 insdc=CDQ06922.1	K.KSEQEVSDLK.R	956	965					5240000	6130000	5690000	627000
Male Total	Bm11186	Bm11186 wormpep=BM28626 gene=WBGene00231447 locus=Bma-myo-3 status=Confirmed uniprot=A0A0J9YDM8 insdc=CDQ06922.1	K.KSEQEVSDLK.R	956	965				33100000	30100000	33100000	32100000	1730000
Male Total	Bm11186	Bm11186 wormpep=BM28626 gene=WBGene00231447 locus=Bma-myo-3 status=Confirmed uniprot=A0A0J9YDM8 insdc=CDQ06922.1	K.KSEQEVSDLKR.K	956	966				35500000	34000000	39800000	36400000	2970000
Female Total	Bm11186	Bm11186 wormpep=BM28626 gene=WBGene00231447 locus=Bma-myo-3 status=Confirmed uniprot=A0A0J9YDM8 insdc=CDQ06922.1	K.SEQEVSDLK.R	957	965					77600000	77800000	77700000	125000
Male Total	Bm11186	Bm11186 wormpep=BM28626 gene=WBGene00231447 locus=Bma-myo-3 status=Confirmed uniprot=A0A0J9YDM8 insdc=CDQ06922.1	K.SEQEVSDLK.R	957	965				5920000	13600000	11900000	10500000	4020000
Male Total	Bm11186	Bm11186 wormpep=BM28626 gene=WBGene00231447 locus=Bma-myo-3 status=Confirmed uniprot=A0A0J9YDM8 insdc=CDQ06922.1	R.KNQELEMALR.K	967	976				152000000	218000000	262000000	211000000	55300000
Male Total	Bm11186	Bm11186 wormpep=BM28626 gene=WBGene00231447 locus=Bma-myo-3 status=Confirmed uniprot=A0A0J9YDM8 insdc=CDQ06922.1	R.KNQELEmALR.K	967	976	M	Oxidation/15.9949		27600000	15400000	16000000	19600000	6900000
Female Total	Bm11186	Bm11186 wormpep=BM28626 gene=WBGene00231447 locus=Bma-myo-3 status=Confirmed uniprot=A0A0J9YDM8 insdc=CDQ06922.1	K.NQELEMALR.K	968	976				8240000	6400000	6700000	7110000	989000
Male Total	Bm11186	Bm11186 wormpep=BM28626 gene=WBGene00231447 locus=Bma-myo-3 status=Confirmed uniprot=A0A0J9YDM8 insdc=CDQ06922.1	K.NQELEMALR.K	968	976				55600000	60500000	70300000	62100000	7490000
Male Total	Bm11186	Bm11186 wormpep=BM28626 gene=WBGene00231447 locus=Bma-myo-3 status=Confirmed uniprot=A0A0J9YDM8 insdc=CDQ06922.1	K.NQELEmALR.K	968	976	M	Oxidation/15.9949		17000000	24100000	26600000	22600000	4990000
Male Total	Bm11186	Bm11186 wormpep=BM28626 gene=WBGene00231447 locus=Bma-myo-3 status=Confirmed uniprot=A0A0J9YDM8 insdc=CDQ06922.1	R.LLQGEMASQDEAVAR.V	991	1005				150000000	111000000	99200000	120000000	26800000
Male Total	Bm11186	Bm11186 wormpep=BM28626 gene=WBGene00231447 locus=Bma-myo-3 status=Confirmed uniprot=A0A0J9YDM8 insdc=CDQ06922.1	R.LLQGEmASQDEAVAR.V	991	1005	M	Oxidation/15.9949		40000000	36200000	32200000	36100000	3910000
Male Total	Bm11186	Bm11186 wormpep=BM28626 gene=WBGene00231447 locus=Bma-myo-3 status=Confirmed uniprot=A0A0J9YDM8 insdc=CDQ06922.1	K.KQQEEMNR.K	1011	1018						5790000	5790000	0
Male Total	Bm11186	Bm11186 wormpep=BM28626 gene=WBGene00231447 locus=Bma-myo-3 status=Confirmed uniprot=A0A0J9YDM8 insdc=CDQ06922.1	K.KQQEEmNR.K	1011	1018	M	Oxidation/15.9949			1220000	1970000	1590000	527000
Male Total	Bm11186	Bm11186 wormpep=BM28626 gene=WBGene00231447 locus=Bma-myo-3 status=Confirmed uniprot=A0A0J9YDM8 insdc=CDQ06922.1	K.QQEEMNR.K	1012	1018					50500000	15900000	33200000	24500000
Male Total	Bm11186	Bm11186 wormpep=BM28626 gene=WBGene00231447 locus=Bma-myo-3 status=Confirmed uniprot=A0A0J9YDM8 insdc=CDQ06922.1	K.QQEEmNR.K	1012	1018	M	Oxidation/15.9949				3600000	3600000	0
Male Total	Bm11186	Bm11186 wormpep=BM28626 gene=WBGene00231447 locus=Bma-myo-3 status=Confirmed uniprot=A0A0J9YDM8 insdc=CDQ06922.1	E.EMnRKLmEDLQVEEDK.V	1015	1030	N,M	Deamidated/0.9840; Oxidation/15.9949		10600000			10600000	0
Male Total	Bm11186	Bm11186 wormpep=BM28626 gene=WBGene00231447 locus=Bma-myo-3 status=Confirmed uniprot=A0A0J9YDM8 insdc=CDQ06922.1	R.KLMEDLQVEEDKVNHMER.L	1019	1036				148000000	148000000	127000000	141000000	11800000
Male Total	Bm11186	Bm11186 wormpep=BM28626 gene=WBGene00231447 locus=Bma-myo-3 status=Confirmed uniprot=A0A0J9YDM8 insdc=CDQ06922.1	R.KLmEDLQVEEDKVNHMER.L	1019	1036	M	Oxidation/15.9949		13000000	11100000	13700000	12600000	1340000
Male Total	Bm11186	Bm11186 wormpep=BM28626 gene=WBGene00231447 locus=Bma-myo-3 status=Confirmed uniprot=A0A0J9YDM8 insdc=CDQ06922.1	R.KLMEDLQVEEDKVnHMER.L	1019	1036	N	Deamidated/0.9840		3300000	3410000	3640000	3450000	178000
Male Total	Bm11186	Bm11186 wormpep=BM28626 gene=WBGene00231447 locus=Bma-myo-3 status=Confirmed uniprot=A0A0J9YDM8 insdc=CDQ06922.1	R.KLMEDLQVEEDKVNHmER.L	1019	1036	M	Oxidation/15.9949		9410000	8980000	8060000	8820000	689000
Female Total	Bm11186	Bm11186 wormpep=BM28626 gene=WBGene00231447 locus=Bma-myo-3 status=Confirmed uniprot=A0A0J9YDM8 insdc=CDQ06922.1	K.LMEDLqVEEDKVNHMER.L	1020	1036	Q	Deamidated/0.9840		412000			412000	0
Male Total	Bm11186	Bm11186 wormpep=BM28626 gene=WBGene00231447 locus=Bma-myo-3 status=Confirmed uniprot=A0A0J9YDM8 insdc=CDQ06922.1	K.LMEDLQVEEDK.V	1020	1030				11900000		6110000	9030000	4120000
Male Total	Bm11186	Bm11186 wormpep=BM28626 gene=WBGene00231447 locus=Bma-myo-3 status=Confirmed uniprot=A0A0J9YDM8 insdc=CDQ06922.1	K.LMEDLQVEEDKVNHMER.L	1020	1036				291000000	270000000	303000000	288000000	16600000
Male Total	Bm11186	Bm11186 wormpep=BM28626 gene=WBGene00231447 locus=Bma-myo-3 status=Confirmed uniprot=A0A0J9YDM8 insdc=CDQ06922.1	K.LmEDLQVEEDKVNHMER.L	1020	1036	M	Oxidation/15.9949		8670000	14800000	15200000	12900000	3670000
Male Total	Bm11186	Bm11186 wormpep=BM28626 gene=WBGene00231447 locus=Bma-myo-3 status=Confirmed uniprot=A0A0J9YDM8 insdc=CDQ06922.1	K.LMeDLQVEEDKVNHmER.L	1020	1036	E,M	Amidated/-0.9840; Oxidation/15.9949			13200000		13200000	0
Male Total	Bm11186	Bm11186 wormpep=BM28626 gene=WBGene00231447 locus=Bma-myo-3 status=Confirmed uniprot=A0A0J9YDM8 insdc=CDQ06922.1	K.LMEDLQVEEDKVnHMER.L	1020	1036	N	Deamidated/0.9840		6680000	8970000	24100000	13300000	9490000
Male Total	Bm11186	Bm11186 wormpep=BM28626 gene=WBGene00231447 locus=Bma-myo-3 status=Confirmed uniprot=A0A0J9YDM8 insdc=CDQ06922.1	K.LMEDLQVEEDKVNHmER.L	1020	1036	M	Oxidation/15.9949		14700000	17700000	18600000	17000000	2010000
Male Total	Bm11186	Bm11186 wormpep=BM28626 gene=WBGene00231447 locus=Bma-myo-3 status=Confirmed uniprot=A0A0J9YDM8 insdc=CDQ06922.1	K.TKIEQQLDDMEEK.L	1039	1051				75600000	86800000	114000000	92100000	19600000
Male Total	Bm11186	Bm11186 wormpep=BM28626 gene=WBGene00231447 locus=Bma-myo-3 status=Confirmed uniprot=A0A0J9YDM8 insdc=CDQ06922.1	K.TKIEQQLDDmEEK.L	1039	1051	M	Oxidation/15.9949		26000000	19800000	14400000	20100000	5790000
Male Total	Bm11186	Bm11186 wormpep=BM28626 gene=WBGene00231447 locus=Bma-myo-3 status=Confirmed uniprot=A0A0J9YDM8 insdc=CDQ06922.1	K.TKIEQQLDDMEEKLER.E	1039	1054				58600000	60100000	51900000	56900000	4380000
Female Total	Bm11186	Bm11186 wormpep=BM28626 gene=WBGene00231447 locus=Bma-myo-3 status=Confirmed uniprot=A0A0J9YDM8 insdc=CDQ06922.1	K.IEQQLDDMEEK.L	1041	1051				24600000	23500000	25300000	24500000	859000
Male Total	Bm11186	Bm11186 wormpep=BM28626 gene=WBGene00231447 locus=Bma-myo-3 status=Confirmed uniprot=A0A0J9YDM8 insdc=CDQ06922.1	K.IEQQLDDMEEK.L	1041	1051				56200000	34300000	27700000	39400000	14900000
Male Total	Bm11186	Bm11186 wormpep=BM28626 gene=WBGene00231447 locus=Bma-myo-3 status=Confirmed uniprot=A0A0J9YDM8 insdc=CDQ06922.1	K.IEQQLDDMEEKLER.E	1041	1054				27600000	34500000	70400000	44200000	23000000
Male Total	Bm11186	Bm11186 wormpep=BM28626 gene=WBGene00231447 locus=Bma-myo-3 status=Confirmed uniprot=A0A0J9YDM8 insdc=CDQ06922.1	K.IEQQLDDmEEKLER.E	1041	1054	M	Oxidation/15.9949		16600000	18400000	6160000	13700000	6590000
Male Total	Bm11186	Bm11186 wormpep=BM28626 gene=WBGene00231447 locus=Bma-myo-3 status=Confirmed uniprot=A0A0J9YDM8 insdc=CDQ06922.1	R.MRLDLEK.A	1058	1064						10500000	10500000	0
Female Total	Bm11186	Bm11186 wormpep=BM28626 gene=WBGene00231447 locus=Bma-myo-3 status=Confirmed uniprot=A0A0J9YDM8 insdc=CDQ06922.1	R.KVEGELK.V	1068	1074				4730000	3340000	3490000	3850000	761000
Male Total	Bm11186	Bm11186 wormpep=BM28626 gene=WBGene00231447 locus=Bma-myo-3 status=Confirmed uniprot=A0A0J9YDM8 insdc=CDQ06922.1	R.KVEGELK.V	1068	1074					57600000	49800000	53700000	5490000
Female Total	Bm11186	Bm11186 wormpep=BM28626 gene=WBGene00231447 locus=Bma-myo-3 status=Confirmed uniprot=A0A0J9YDM8 insdc=CDQ06922.1	K.VAQENMDEITK.Q	1075	1085				61600000	62500000		62000000	662000
Male Total	Bm11186	Bm11186 wormpep=BM28626 gene=WBGene00231447 locus=Bma-myo-3 status=Confirmed uniprot=A0A0J9YDM8 insdc=CDQ06922.1	K.VAQENMDEITK.Q	1075	1085				121000000	145000000	79900000	115000000	33000000
Male Total	Bm11186	Bm11186 wormpep=BM28626 gene=WBGene00231447 locus=Bma-myo-3 status=Confirmed uniprot=A0A0J9YDM8 insdc=CDQ06922.1	K.VAQENmDEITK.Q	1075	1085	M	Oxidation/15.9949		40600000	39200000	46400000	42100000	3830000
Male Total	Bm11186	Bm11186 wormpep=BM28626 gene=WBGene00231447 locus=Bma-myo-3 status=Confirmed uniprot=A0A0J9YDM8 insdc=CDQ06922.1	K.QKHDIEQILR.R	1086	1095				130000000	147000000	151000000	143000000	11400000
Male Total	Bm11186	Bm11186 wormpep=BM28626 gene=WBGene00231447 locus=Bma-myo-3 status=Confirmed uniprot=A0A0J9YDM8 insdc=CDQ06922.1	K.qKHDIEQILR.R	1086	1095	Q	Gln->pyro-Glu/-17.0265		53400000	66400000	64700000	61500000	7080000
Female Total	Bm11186	Bm11186 wormpep=BM28626 gene=WBGene00231447 locus=Bma-myo-3 status=Confirmed uniprot=A0A0J9YDM8 insdc=CDQ06922.1	K.HDIEQILR.R	1088	1095				10800000			10800000	0
Male Total	Bm11186	Bm11186 wormpep=BM28626 gene=WBGene00231447 locus=Bma-myo-3 status=Confirmed uniprot=A0A0J9YDM8 insdc=CDQ06922.1	K.HDIEQILR.R	1088	1095				64000000	81100000	92500000	79200000	14300000
Mf Total	Bm11186	Bm11186 wormpep=BM28626 gene=WBGene00231447 locus=Bma-myo-3 status=Confirmed uniprot=A0A0J9YDM8 insdc=CDQ06922.1	K.HDIEQILR.R	1088	1095				21700000	30100000	29700000	27200000	4750000
Male Total	Bm11186	Bm11186 wormpep=BM28626 gene=WBGene00231447 locus=Bma-myo-3 status=Confirmed uniprot=A0A0J9YDM8 insdc=CDQ06922.1	R.RKDADLIATVGK.L	1096	1107						63400000	63400000	0
Female Total	Bm11186	Bm11186 wormpep=BM28626 gene=WBGene00231447 locus=Bma-myo-3 status=Confirmed uniprot=A0A0J9YDM8 insdc=CDQ06922.1	K.DADLIATVGK.L	1098	1107				26500000	27400000	31900000	28600000	2880000
Male Total	Bm11186	Bm11186 wormpep=BM28626 gene=WBGene00231447 locus=Bma-myo-3 status=Confirmed uniprot=A0A0J9YDM8 insdc=CDQ06922.1	K.DADLIATVGK.L	1098	1107				55200000	77700000	56800000	63300000	12600000
Male Total	Bm11186	Bm11186 wormpep=BM28626 gene=WBGene00231447 locus=Bma-myo-3 status=Confirmed uniprot=A0A0J9YDM8 insdc=CDQ06922.1	K.DADLIATVGKLDGEQSAVNK.L	1098	1117				19900000			19900000	0
Mf Total	Bm11186	Bm11186 wormpep=BM28626 gene=WBGene00231447 locus=Bma-myo-3 status=Confirmed uniprot=A0A0J9YDM8 insdc=CDQ06922.1	K.DADLIATVGK.L	1098	1107				70400000			70400000	0
Female Total	Bm11186	Bm11186 wormpep=BM28626 gene=WBGene00231447 locus=Bma-myo-3 status=Confirmed uniprot=A0A0J9YDM8 insdc=CDQ06922.1	K.LDGEQSAVNK.L	1108	1117				36500000	32400000	33100000	34000000	2190000
Male Total	Bm11186	Bm11186 wormpep=BM28626 gene=WBGene00231447 locus=Bma-myo-3 status=Confirmed uniprot=A0A0J9YDM8 insdc=CDQ06922.1	K.LDGEQSAVNK.L	1108	1117				116000000	119000000	94100000	110000000	13800000
Mf Total	Bm11186	Bm11186 wormpep=BM28626 gene=WBGene00231447 locus=Bma-myo-3 status=Confirmed uniprot=A0A0J9YDM8 insdc=CDQ06922.1	K.LDGEQSAVNK.L	1108	1117					28100000	31600000	29800000	2530000
Female Total	Bm11186	Bm11186 wormpep=BM28626 gene=WBGene00231447 locus=Bma-myo-3 status=Confirmed uniprot=A0A0J9YDM8 insdc=CDQ06922.1	R.IAELEEDLEQER.Q	1129	1140				56200000	64700000	56800000	59200000	4770000
Male Fbs1	Bm11186	Bm11186 wormpep=BM28626 gene=WBGene00231447 locus=Bma-myo-3 status=Confirmed uniprot=A0A0J9YDM8 insdc=CDQ06922.1	R.IAELEEDLEQERQSR.G	1129	1143				5800000	5890000	7250000	6320000	813000
Male Total	Bm11186	Bm11186 wormpep=BM28626 gene=WBGene00231447 locus=Bma-myo-3 status=Confirmed uniprot=A0A0J9YDM8 insdc=CDQ06922.1	R.IAELEEDLEQER.Q	1129	1140				130000000	167000000	187000000	161000000	28900000
Mf Total	Bm11186	Bm11186 wormpep=BM28626 gene=WBGene00231447 locus=Bma-myo-3 status=Confirmed uniprot=A0A0J9YDM8 insdc=CDQ06922.1	R.IAELEEDLEQER.Q	1129	1140				155000000	144000000	155000000	151000000	6420000
Male Total	Bm11186	Bm11186 wormpep=BM28626 gene=WBGene00231447 locus=Bma-myo-3 status=Confirmed uniprot=A0A0J9YDM8 insdc=CDQ06922.1	L.EEDLEQER.Q	1133	1140				1710000			1710000	0
Male Total	Bm11186	Bm11186 wormpep=BM28626 gene=WBGene00231447 locus=Bma-myo-3 status=Confirmed uniprot=A0A0J9YDM8 insdc=CDQ06922.1	R.ELDEITQR.L	1156	1163				239000000	199000000	157000000	198000000	40500000
Mf Total	Bm11186	Bm11186 wormpep=BM28626 gene=WBGene00231447 locus=Bma-myo-3 status=Confirmed uniprot=A0A0J9YDM8 insdc=CDQ06922.1	R.ELDEITQR.L	1156	1163				137000000			137000000	0
Female Total	Bm11186	Bm11186 wormpep=BM28626 gene=WBGene00231447 locus=Bma-myo-3 status=Confirmed uniprot=A0A0J9YDM8 insdc=CDQ06922.1	R.LDEQGGATAAQIELNK.K	1164	1179				58400000		63300000	60900000	3470000
Male Total	Bm11186	Bm11186 wormpep=BM28626 gene=WBGene00231447 locus=Bma-myo-3 status=Confirmed uniprot=A0A0J9YDM8 insdc=CDQ06922.1	R.LDEQGGATAAQIELNK.K	1164	1179				204000000	137000000	101000000	147000000	52000000
Male Total	Bm11186	Bm11186 wormpep=BM28626 gene=WBGene00231447 locus=Bma-myo-3 status=Confirmed uniprot=A0A0J9YDM8 insdc=CDQ06922.1	R.LDEQGGATAAQIELNKK.R	1164	1180				34700000	39800000	47500000	40700000	6450000
Male Total	Bm11186	Bm11186 wormpep=BM28626 gene=WBGene00231447 locus=Bma-myo-3 status=Confirmed uniprot=A0A0J9YDM8 insdc=CDQ06922.1	K.RDLEENNMnHeLQISVLR.K	1190	1207	N,E	Deamidated:18O(1)/2.9883; Amidated/-0.9840		3880000			3880000	0
Female Total	Bm11186	Bm11186 wormpep=BM28626 gene=WBGene00231447 locus=Bma-myo-3 status=Confirmed uniprot=A0A0J9YDM8 insdc=CDQ06922.1	R.DLEEnNmNHELQISVLR.K	1191	1207	N,M	Deamidated/0.9840; Oxidation/15.9949		232000			232000	0
Female Total	Bm11186	Bm11186 wormpep=BM28626 gene=WBGene00231447 locus=Bma-myo-3 status=Confirmed uniprot=A0A0J9YDM8 insdc=CDQ06922.1	R.DLEENNMnHELQISVLR.K	1191	1207	N	Deamidated/0.9840		215000	291000	1240000	583000	573000
Male Total	Bm11186	Bm11186 wormpep=BM28626 gene=WBGene00231447 locus=Bma-myo-3 status=Confirmed uniprot=A0A0J9YDM8 insdc=CDQ06922.1	R.DLEENNMNHELQISVLR.K	1191	1207				285000000	299000000	371000000	318000000	46000000
Male Total	Bm11186	Bm11186 wormpep=BM28626 gene=WBGene00231447 locus=Bma-myo-3 status=Confirmed uniprot=A0A0J9YDM8 insdc=CDQ06922.1	R.DLEEnNMNHELQISVLR.K	1191	1207	N	Deamidated/0.9840		16300000	13000000	21600000	17000000	4350000
Male Total	Bm11186	Bm11186 wormpep=BM28626 gene=WBGene00231447 locus=Bma-myo-3 status=Confirmed uniprot=A0A0J9YDM8 insdc=CDQ06922.1	R.DLEENNmNHELQISVLR.K	1191	1207	M	Oxidation/15.9949		48400000	55600000	65800000	56600000	8740000
Male Total	Bm11186	Bm11186 wormpep=BM28626 gene=WBGene00231447 locus=Bma-myo-3 status=Confirmed uniprot=A0A0J9YDM8 insdc=CDQ06922.1	R.DLEENNMnHELQISVLR.K	1191	1207	N	Deamidated/0.9840		4130000	5600000	42700000	17500000	21800000
Female Total	Bm11186	Bm11186 wormpep=BM28626 gene=WBGene00231447 locus=Bma-myo-3 status=Confirmed uniprot=A0A0J9YDM8 insdc=CDQ06922.1	K.HSDAVAELSDQLEQLQK.L	1210	1226				51200000	61400000	42600000	51800000	9410000
Male Total	Bm11186	Bm11186 wormpep=BM28626 gene=WBGene00231447 locus=Bma-myo-3 status=Confirmed uniprot=A0A0J9YDM8 insdc=CDQ06922.1	K.HSDAVAELSDQLEQLQK.L	1210	1226				51600000		43700000	47700000	5600000
Male Total	Bm11186	Bm11186 wormpep=BM28626 gene=WBGene00231447 locus=Bma-myo-3 status=Confirmed uniprot=A0A0J9YDM8 insdc=CDQ06922.1	K.HSDAVAeLSDQLEQLQK.L	1210	1226	E	Amidated/-0.9840			33900000		33900000	0
Mf Total	Bm11186	Bm11186 wormpep=BM28626 gene=WBGene00231447 locus=Bma-myo-3 status=Confirmed uniprot=A0A0J9YDM8 insdc=CDQ06922.1	K.HSDAVAELSDQLEQLQK.L	1210	1226				52800000	77800000	79000000	69800000	14800000
Male Total	Bm11186	Bm11186 wormpep=BM28626 gene=WBGene00231447 locus=Bma-myo-3 status=Confirmed uniprot=A0A0J9YDM8 insdc=CDQ06922.1	K.AKLDKDK.A	1229	1235						8770000	8770000	0
Female Total	Bm11186	Bm11186 wormpep=BM28626 gene=WBGene00231447 locus=Bma-myo-3 status=Confirmed uniprot=A0A0J9YDM8 insdc=CDQ06922.1	R.DLEEANANADAESR.Q	1241	1254				23000000			23000000	0
Female Total	Bm11186	Bm11186 wormpep=BM28626 gene=WBGene00231447 locus=Bma-myo-3 status=Confirmed uniprot=A0A0J9YDM8 insdc=CDQ06922.1	R.DLEEANAnAdAESR.Q	1241	1254	N,D	Deamidated:18O(1)/2.9883; Amidated/-0.9840			14600000	33600000	24100000	13400000
Male Total	Bm11186	Bm11186 wormpep=BM28626 gene=WBGene00231447 locus=Bma-myo-3 status=Confirmed uniprot=A0A0J9YDM8 insdc=CDQ06922.1	R.DLEEANANADAESR.Q	1241	1254				177000000	168000000	130000000	159000000	24800000
Male Total	Bm11186	Bm11186 wormpep=BM28626 gene=WBGene00231447 locus=Bma-myo-3 status=Confirmed uniprot=A0A0J9YDM8 insdc=CDQ06922.1	R.DLEEAnANADAESR.Q	1241	1254	N	Deamidated/0.9840		1870000			1870000	0
Mf Total	Bm11186	Bm11186 wormpep=BM28626 gene=WBGene00231447 locus=Bma-myo-3 status=Confirmed uniprot=A0A0J9YDM8 insdc=CDQ06922.1	R.DLEEANANADAESR.Q	1241	1254				25100000	30100000	34900000	30000000	4910000
Female Total	Bm11186	Bm11186 wormpep=BM28626 gene=WBGene00231447 locus=Bma-myo-3 status=Confirmed uniprot=A0A0J9YDM8 insdc=CDQ06922.1	R.qKQEFEK.H	1255	1261	Q	Gln->pyro-Glu/-17.0265			4140000		4140000	0
Male Total	Bm11186	Bm11186 wormpep=BM28626 gene=WBGene00231447 locus=Bma-myo-3 status=Confirmed uniprot=A0A0J9YDM8 insdc=CDQ06922.1	R.qKQEFEK.H	1255	1261	Q	Gln->pyro-Glu/-17.0265		24700000	27900000	23500000	25400000	2270000
Female Total	Bm11186	Bm11186 wormpep=BM28626 gene=WBGene00231447 locus=Bma-myo-3 status=Confirmed uniprot=A0A0J9YDM8 insdc=CDQ06922.1	K.LLEMQYSELQTK.A	1265	1276				32400000	36600000	34500000	34500000	2100000
Male Total	Bm11186	Bm11186 wormpep=BM28626 gene=WBGene00231447 locus=Bma-myo-3 status=Confirmed uniprot=A0A0J9YDM8 insdc=CDQ06922.1	K.LLEMQYSELQTK.A	1265	1276				94000000	103000000	126000000	108000000	16600000
Male Total	Bm11186	Bm11186 wormpep=BM28626 gene=WBGene00231447 locus=Bma-myo-3 status=Confirmed uniprot=A0A0J9YDM8 insdc=CDQ06922.1	K.LLEmQYSELQTK.A	1265	1276	M	Oxidation/15.9949		23100000	30400000	30700000	28100000	4290000
Mf Total	Bm11186	Bm11186 wormpep=BM28626 gene=WBGene00231447 locus=Bma-myo-3 status=Confirmed uniprot=A0A0J9YDM8 insdc=CDQ06922.1	K.LLEMQYSELQTK.A	1265	1276				58600000	81600000		70100000	16300000
Female Total	Bm11186	Bm11186 wormpep=BM28626 gene=WBGene00231447 locus=Bma-myo-3 status=Confirmed uniprot=A0A0J9YDM8 insdc=CDQ06922.1	M.QYSELQTK.A	1269	1276				3260000	2980000	3840000	3360000	440000
Female Total	Bm11186	Bm11186 wormpep=BM28626 gene=WBGene00231447 locus=Bma-myo-3 status=Confirmed uniprot=A0A0J9YDM8 insdc=CDQ06922.1	R.LINDFTALK.N	1283	1291				76400000		66700000	71600000	6870000
Female Total	Bm11186	Bm11186 wormpep=BM28626 gene=WBGene00231447 locus=Bma-myo-3 status=Confirmed uniprot=A0A0J9YDM8 insdc=CDQ06922.1	R.LInDFTALK.N	1283	1291	N	Deamidated/0.9840		3390000			3390000	0
Male Total	Bm11186	Bm11186 wormpep=BM28626 gene=WBGene00231447 locus=Bma-myo-3 status=Confirmed uniprot=A0A0J9YDM8 insdc=CDQ06922.1	R.LINDFTALK.N	1283	1291				111000000	122000000	181000000	138000000	37900000
Male Total	Bm11186	Bm11186 wormpep=BM28626 gene=WBGene00231447 locus=Bma-myo-3 status=Confirmed uniprot=A0A0J9YDM8 insdc=CDQ06922.1	R.LINDFTALKNR.L	1283	1293				4620000	5210000	5790000	5210000	585000
Mf Total	Bm11186	Bm11186 wormpep=BM28626 gene=WBGene00231447 locus=Bma-myo-3 status=Confirmed uniprot=A0A0J9YDM8 insdc=CDQ06922.1	R.LINDFTALK.N	1283	1291					197000000	189000000	193000000	5890000
Female Total	Bm11186	Bm11186 wormpep=BM28626 gene=WBGene00231447 locus=Bma-myo-3 status=Confirmed uniprot=A0A0J9YDM8 insdc=CDQ06922.1	R.LSNENnDLSR.Q	1294	1303	N	Deamidated/0.9840		1710000			1710000	0
Male Total	Bm11186	Bm11186 wormpep=BM28626 gene=WBGene00231447 locus=Bma-myo-3 status=Confirmed uniprot=A0A0J9YDM8 insdc=CDQ06922.1	R.LSNENNDLSR.Q	1294	1303				121000000	117000000	83800000	107000000	20500000
Male Total	Bm11186	Bm11186 wormpep=BM28626 gene=WBGene00231447 locus=Bma-myo-3 status=Confirmed uniprot=A0A0J9YDM8 insdc=CDQ06922.1	R.LSnENNDLSR.Q	1294	1303	N	Deamidated/0.9840				9260000	9260000	0
Male Total	Bm11186	Bm11186 wormpep=BM28626 gene=WBGene00231447 locus=Bma-myo-3 status=Confirmed uniprot=A0A0J9YDM8 insdc=CDQ06922.1	R.LSNEnNDLSR.Q	1294	1303	N	Deamidated/0.9840		5500000		9260000	7380000	2660000
Female Total	Bm11186	Bm11186 wormpep=BM28626 gene=WBGene00231447 locus=Bma-myo-3 status=Confirmed uniprot=A0A0J9YDM8 insdc=CDQ06922.1	R.QLEdLENQInGLHR.L	1304	1317	D,N	Amidated/-0.9840; Deamidated:18O(1)/2.9883			9860000		9860000	0
Female Total	Bm11186	Bm11186 wormpep=BM28626 gene=WBGene00231447 locus=Bma-myo-3 status=Confirmed uniprot=A0A0J9YDM8 insdc=CDQ06922.1	R.QLEDLenQINGLHR.L	1304	1317	E,N	Amidated/-0.9840; Deamidated:18O(1)/2.9883		6120000			6120000	0
Female Total	Bm11186	Bm11186 wormpep=BM28626 gene=WBGene00231447 locus=Bma-myo-3 status=Confirmed uniprot=A0A0J9YDM8 insdc=CDQ06922.1	R.QLEDLENQInGLHR.L	1304	1317	N	Deamidated/0.9840		12700000		11900000	12300000	582000
Female Total	Bm11186	Bm11186 wormpep=BM28626 gene=WBGene00231447 locus=Bma-myo-3 status=Confirmed uniprot=A0A0J9YDM8 insdc=CDQ06922.1	R.QLEDLENQInGLHR.L	1304	1317	N	Deamidated:18O(1)/2.9883				14700000	14700000	0
Male Total	Bm11186	Bm11186 wormpep=BM28626 gene=WBGene00231447 locus=Bma-myo-3 status=Confirmed uniprot=A0A0J9YDM8 insdc=CDQ06922.1	R.QLEDLENQInGLHR.L	1304	1317	N	Deamidated/0.9840		8020000	9820000	12200000	10000000	2080000
Mf Total	Bm11186	Bm11186 wormpep=BM28626 gene=WBGene00231447 locus=Bma-myo-3 status=Confirmed uniprot=A0A0J9YDM8 insdc=CDQ06922.1	R.QLEDLENQInGLHR.L	1304	1317	N	Deamidated/0.9840			58100000	72300000	65200000	10000000
Male Total	Bm11186	Bm11186 wormpep=BM28626 gene=WBGene00231447 locus=Bma-myo-3 status=Confirmed uniprot=A0A0J9YDM8 insdc=CDQ06922.1	R.LKAQLLSQLEEAK.R	1318	1330					2370000		2370000	0
Male Total	Bm11186	Bm11186 wormpep=BM28626 gene=WBGene00231447 locus=Bma-myo-3 status=Confirmed uniprot=A0A0J9YDM8 insdc=CDQ06922.1	R.LKAQLLSQLEEAKR.V	1318	1331				4840000	4250000	4550000	4540000	294000
Female Total	Bm11186	Bm11186 wormpep=BM28626 gene=WBGene00231447 locus=Bma-myo-3 status=Confirmed uniprot=A0A0J9YDM8 insdc=CDQ06922.1	K.AQLLSQLEEAK.R	1320	1330				70300000	70600000	87200000	76000000	9650000
Male Total	Bm11186	Bm11186 wormpep=BM28626 gene=WBGene00231447 locus=Bma-myo-3 status=Confirmed uniprot=A0A0J9YDM8 insdc=CDQ06922.1	K.AQLLSQLEEAK.R	1320	1330				4870000	5920000	7840000	6210000	1510000
Female Total	Bm11186	Bm11186 wormpep=BM28626 gene=WBGene00231447 locus=Bma-myo-3 status=Confirmed uniprot=A0A0J9YDM8 insdc=CDQ06922.1	R.VAEEESR.E	1332	1338				3570000			3570000	0
Male Total	Bm11186	Bm11186 wormpep=BM28626 gene=WBGene00231447 locus=Bma-myo-3 status=Confirmed uniprot=A0A0J9YDM8 insdc=CDQ06922.1	R.VAEEESR.E	1332	1338					13200000	14300000	13700000	837000
Female Total	Bm11186	Bm11186 wormpep=BM28626 gene=WBGene00231447 locus=Bma-myo-3 status=Confirmed uniprot=A0A0J9YDM8 insdc=CDQ06922.1	R.QNLTAQVK.N	1341	1348			canonical	30000000	24700000	27800000	27500000	2660000
Male Total	Bm11186	Bm11186 wormpep=BM28626 gene=WBGene00231447 locus=Bma-myo-3 status=Confirmed uniprot=A0A0J9YDM8 insdc=CDQ06922.1	R.QNLTAQVK.N	1341	1348			canonical	195000000	206000000	160000000	187000000	23700000
Male Total	Bm11186	Bm11186 wormpep=BM28626 gene=WBGene00231447 locus=Bma-myo-3 status=Confirmed uniprot=A0A0J9YDM8 insdc=CDQ06922.1	R.qNLTAQVK.N	1341	1348	Q	Gln->pyro-Glu/-17.0265	canonical	6060000	7350000	9400000	7600000	1680000
Female Total	Bm11186	Bm11186 wormpep=BM28626 gene=WBGene00231447 locus=Bma-myo-3 status=Confirmed uniprot=A0A0J9YDM8 insdc=CDQ06922.1	K.NLEHQNDNLR.I	1349	1358				27600000	19800000	21000000	22800000	4240000
Female Total	Bm11186	Bm11186 wormpep=BM28626 gene=WBGene00231447 locus=Bma-myo-3 status=Confirmed uniprot=A0A0J9YDM8 insdc=CDQ06922.1	K.NLEHQnDNLR.I	1349	1358	N	Deamidated/0.9840		2660000		2140000	2400000	365000
Female Total	Bm11186	Bm11186 wormpep=BM28626 gene=WBGene00231447 locus=Bma-myo-3 status=Confirmed uniprot=A0A0J9YDM8 insdc=CDQ06922.1	K.NLEHQndNLR.I	1349	1358	N,D	Deamidated:18O(1)/2.9883; Amidated/-0.9840				3300000	3300000	0
Female Total	Bm11186	Bm11186 wormpep=BM28626 gene=WBGene00231447 locus=Bma-myo-3 status=Confirmed uniprot=A0A0J9YDM8 insdc=CDQ06922.1	K.NLEHQNdnLR.I	1349	1358	D,N	Amidated/-0.9840; Deamidated:18O(1)/2.9883			11800000		11800000	0
Male Fbs1	Bm11186	Bm11186 wormpep=BM28626 gene=WBGene00231447 locus=Bma-myo-3 status=Confirmed uniprot=A0A0J9YDM8 insdc=CDQ06922.1	K.NLEHQNDNLR.I	1349	1358				9980000	12200000	13300000	11800000	1690000
Male Total	Bm11186	Bm11186 wormpep=BM28626 gene=WBGene00231447 locus=Bma-myo-3 status=Confirmed uniprot=A0A0J9YDM8 insdc=CDQ06922.1	K.NLEHQNDNLR.I	1349	1358				345000000	406000000	447000000	400000000	51500000
Male Total	Bm11186	Bm11186 wormpep=BM28626 gene=WBGene00231447 locus=Bma-myo-3 status=Confirmed uniprot=A0A0J9YDM8 insdc=CDQ06922.1	K.nLEHQNDNLR.I	1349	1358	N	Deamidated/0.9840				8740000	8740000	0
Male Total	Bm11186	Bm11186 wormpep=BM28626 gene=WBGene00231447 locus=Bma-myo-3 status=Confirmed uniprot=A0A0J9YDM8 insdc=CDQ06922.1	K.NLEHQnDNLR.I	1349	1358	N	Deamidated/0.9840		15300000	26200000	17500000	19600000	5780000
Female Total	Bm11186	Bm11186 wormpep=BM28626 gene=WBGene00231447 locus=Bma-myo-3 status=Confirmed uniprot=A0A0J9YDM8 insdc=CDQ06922.1	R.IHADEESEGK.A	1359	1368					7010000	7610000	7310000	425000
Male Total	Bm11186	Bm11186 wormpep=BM28626 gene=WBGene00231447 locus=Bma-myo-3 status=Confirmed uniprot=A0A0J9YDM8 insdc=CDQ06922.1	R.IHADEESEGK.A	1359	1368						6500000	6500000	0
Male Total	Bm11186	Bm11186 wormpep=BM28626 gene=WBGene00231447 locus=Bma-myo-3 status=Confirmed uniprot=A0A0J9YDM8 insdc=CDQ06922.1	R.IHADEESEGKAECLR.Q	1359	1373				59400000	69200000	78000000	68900000	9300000
Mf Total	Bm11186	Bm11186 wormpep=BM28626 gene=WBGene00231447 locus=Bma-myo-3 status=Confirmed uniprot=A0A0J9YDM8 insdc=CDQ06922.1	R.IHADEESEGK.A	1359	1368				35500000	311000000		173000000	195000000
Female Total	Bm11186	Bm11186 wormpep=BM28626 gene=WBGene00231447 locus=Bma-myo-3 status=Confirmed uniprot=A0A0J9YDM8 insdc=CDQ06922.1	K.LNAEIQQWK.A	1378	1386				24500000	23500000	23100000	23700000	707000
Mf Total	Bm11186	Bm11186 wormpep=BM28626 gene=WBGene00231447 locus=Bma-myo-3 status=Confirmed uniprot=A0A0J9YDM8 insdc=CDQ06922.1	K.LNAEIQQWK.A	1378	1386				415000000		136000000	276000000	197000000
Female Total	Bm11186	Bm11186 wormpep=BM28626 gene=WBGene00231447 locus=Bma-myo-3 status=Confirmed uniprot=A0A0J9YDM8 insdc=CDQ06922.1	R.FEGEGLAK.M	1389	1396				55100000	36600000	28300000	40000000	13700000
Mf Total	Bm11186	Bm11186 wormpep=BM28626 gene=WBGene00231447 locus=Bma-myo-3 status=Confirmed uniprot=A0A0J9YDM8 insdc=CDQ06922.1	R.FEGEGLAK.M	1389	1396						5290000000	5290000000	0
Female Total	Bm11186	Bm11186 wormpep=BM28626 gene=WBGene00231447 locus=Bma-myo-3 status=Confirmed uniprot=A0A0J9YDM8 insdc=CDQ06922.1	K.MEEIEEAK.R	1397	1404				36600000		39200000	37900000	1800000
Female Total	Bm11186	Bm11186 wormpep=BM28626 gene=WBGene00231447 locus=Bma-myo-3 status=Confirmed uniprot=A0A0J9YDM8 insdc=CDQ06922.1	K.mEEIEEAK.R	1397	1404	M	Oxidation/15.9949		3940000			3940000	0
Female Total	Bm11186	Bm11186 wormpep=BM28626 gene=WBGene00231447 locus=Bma-myo-3 status=Confirmed uniprot=A0A0J9YDM8 insdc=CDQ06922.1	K.VQDLTDVNEAANAK.I	1411	1424				41800000	39800000	29500000	37000000	6590000
Mf Total	Bm11186	Bm11186 wormpep=BM28626 gene=WBGene00231447 locus=Bma-myo-3 status=Confirmed uniprot=A0A0J9YDM8 insdc=CDQ06922.1	K.VQDLTDVNEAANAK.I	1411	1424				35300000	48700000	51000000	45000000	8470000
Female Total	Bm11186	Bm11186 wormpep=BM28626 gene=WBGene00231447 locus=Bma-myo-3 status=Confirmed uniprot=A0A0J9YDM8 insdc=CDQ06922.1	K.LMGDLDDAQVDVER.A	1435	1448				40000000	9600000	35200000	28200000	16300000
Male Total	Bm11186	Bm11186 wormpep=BM28626 gene=WBGene00231447 locus=Bma-myo-3 status=Confirmed uniprot=A0A0J9YDM8 insdc=CDQ06922.1	K.LMGDLDDAQVDVER.A	1435	1448				62900000	60700000	61500000	61700000	1140000
Male Total	Bm11186	Bm11186 wormpep=BM28626 gene=WBGene00231447 locus=Bma-myo-3 status=Confirmed uniprot=A0A0J9YDM8 insdc=CDQ06922.1	K.LmGDLDDAQVDVER.A	1435	1448	M	Oxidation/15.9949		9440000	11600000	10900000	10600000	1090000
Mf Total	Bm11186	Bm11186 wormpep=BM28626 gene=WBGene00231447 locus=Bma-myo-3 status=Confirmed uniprot=A0A0J9YDM8 insdc=CDQ06922.1	K.LMGDLDDAQVDVER.A	1435	1448				54200000	90800000	94000000	79600000	22100000
Female Total	Bm11186	Bm11186 wormpep=BM28626 gene=WBGene00231447 locus=Bma-myo-3 status=Confirmed uniprot=A0A0J9YDM8 insdc=CDQ06922.1	R.AAAYVGALEK.K	1449	1458				18400000			18400000	0
Male Total	Bm11186	Bm11186 wormpep=BM28626 gene=WBGene00231447 locus=Bma-myo-3 status=Confirmed uniprot=A0A0J9YDM8 insdc=CDQ06922.1	R.AAAYVGALEK.K	1449	1458				53100000	45300000	45300000	47900000	4490000
Mf Total	Bm11186	Bm11186 wormpep=BM28626 gene=WBGene00231447 locus=Bma-myo-3 status=Confirmed uniprot=A0A0J9YDM8 insdc=CDQ06922.1	R.AAAYVGALEK.K	1449	1458						61900000	61900000	0
Female Total	Bm11186	Bm11186 wormpep=BM28626 gene=WBGene00231447 locus=Bma-myo-3 status=Confirmed uniprot=A0A0J9YDM8 insdc=CDQ06922.1	R.IVEEWK.K	1466	1471				14600000	14700000	17100000	15500000	1420000
Male Total	Bm11186	Bm11186 wormpep=BM28626 gene=WBGene00231447 locus=Bma-myo-3 status=Confirmed uniprot=A0A0J9YDM8 insdc=CDQ06922.1	R.IVEEWK.K	1466	1471				10200000	6060000	7120000	7790000	2140000
Male Total	Bm11186	Bm11186 wormpep=BM28626 gene=WBGene00231447 locus=Bma-myo-3 status=Confirmed uniprot=A0A0J9YDM8 insdc=CDQ06922.1	K.KCDDLAAELEGAQR.D	1473	1486				30400000	35200000	47700000	37800000	8950000
Female Total	Bm11186	Bm11186 wormpep=BM28626 gene=WBGene00231447 locus=Bma-myo-3 status=Confirmed uniprot=A0A0J9YDM8 insdc=CDQ06922.1	K.CDDLAAELEGAQR.D	1474	1486				11900000			11900000	0
Male Total	Bm11186	Bm11186 wormpep=BM28626 gene=WBGene00231447 locus=Bma-myo-3 status=Confirmed uniprot=A0A0J9YDM8 insdc=CDQ06922.1	K.CDDLAAELEGAQR.D	1474	1486				15600000	15700000	15500000	15600000	88200
Male Fbs1	Bm11186	Bm11186 wormpep=BM28626 gene=WBGene00231447 locus=Bma-myo-3 status=Confirmed uniprot=A0A0J9YDM8 insdc=CDQ06922.1	R.NLSTELFR.A	1490	1497			canonical	8200000	7660000	8880000	8250000	611000
Male Total	Bm11186	Bm11186 wormpep=BM28626 gene=WBGene00231447 locus=Bma-myo-3 status=Confirmed uniprot=A0A0J9YDM8 insdc=CDQ06922.1	R.NLSTELFR.A	1490	1497			canonical	209000000	285000000	444000000	313000000	120000000
Mf Total	Bm11186	Bm11186 wormpep=BM28626 gene=WBGene00231447 locus=Bma-myo-3 status=Confirmed uniprot=A0A0J9YDM8 insdc=CDQ06922.1	R.NLSTELFR.A	1490	1497			canonical	131000000			131000000	0
Female Total	Bm11186	Bm11186 wormpep=BM28626 gene=WBGene00231447 locus=Bma-myo-3 status=Confirmed uniprot=A0A0J9YDM8 insdc=CDQ06922.1	K.SAQDELLEQIESLR.R	1500	1513				63700000	51700000	52600000	56000000	6680000
Male Total	Bm11186	Bm11186 wormpep=BM28626 gene=WBGene00231447 locus=Bma-myo-3 status=Confirmed uniprot=A0A0J9YDM8 insdc=CDQ06922.1	K.SAQDELLEQIESLR.R	1500	1513				191000000	161000000	192000000	181000000	17800000
Male Total	Bm11186	Bm11186 wormpep=BM28626 gene=WBGene00231447 locus=Bma-myo-3 status=Confirmed uniprot=A0A0J9YDM8 insdc=CDQ06922.1	K.SAQDeLLEQIESLR.R	1500	1513	E	Amidated/-0.9840				38900000	38900000	0
Male Total	Bm11186	Bm11186 wormpep=BM28626 gene=WBGene00231447 locus=Bma-myo-3 status=Confirmed uniprot=A0A0J9YDM8 insdc=CDQ06922.1	K.SAQDELLEQIESLRR.E	1500	1514				216000000	178000000	167000000	187000000	26100000
Mf Total	Bm11186	Bm11186 wormpep=BM28626 gene=WBGene00231447 locus=Bma-myo-3 status=Confirmed uniprot=A0A0J9YDM8 insdc=CDQ06922.1	K.SAQDELLEQIESLR.R	1500	1513				126000000	140000000	159000000	141000000	16600000
Female Total	Bm11186	Bm11186 wormpep=BM28626 gene=WBGene00231447 locus=Bma-myo-3 status=Confirmed uniprot=A0A0J9YDM8 insdc=CDQ06922.1	K.DLTDQLTEGGR.S	1525	1535				32400000	38100000	41300000	37300000	4500000
Male Total	Bm11186	Bm11186 wormpep=BM28626 gene=WBGene00231447 locus=Bma-myo-3 status=Confirmed uniprot=A0A0J9YDM8 insdc=CDQ06922.1	K.DLTDQLTEGGR.S	1525	1535				279000000	204000000	142000000	208000000	68700000
Mf Total	Bm11186	Bm11186 wormpep=BM28626 gene=WBGene00231447 locus=Bma-myo-3 status=Confirmed uniprot=A0A0J9YDM8 insdc=CDQ06922.1	K.DLTDQLTEGGR.S	1525	1535				119000000	194000000	229000000	181000000	56300000
Female Total	Bm11186	Bm11186 wormpep=BM28626 gene=WBGene00231447 locus=Bma-myo-3 status=Confirmed uniprot=A0A0J9YDM8 insdc=CDQ06922.1	R.SVHELQK.M	1536	1542				4440000	3820000		4130000	440000
Male Total	Bm11186	Bm11186 wormpep=BM28626 gene=WBGene00231447 locus=Bma-myo-3 status=Confirmed uniprot=A0A0J9YDM8 insdc=CDQ06922.1	R.SVHELQK.M	1536	1542				24800000	38300000	45800000	36300000	10700000
Mf Total	Bm11186	Bm11186 wormpep=BM28626 gene=WBGene00231447 locus=Bma-myo-3 status=Confirmed uniprot=A0A0J9YDM8 insdc=CDQ06922.1	R.SVHELQK.M	1536	1542				72300000			72300000	0
Mf Total	Bm11186	Bm11186 wormpep=BM28626 gene=WBGene00231447 locus=Bma-myo-3 status=Confirmed uniprot=A0A0J9YDM8 insdc=CDQ06922.1	R.SVHELqK.M	1536	1542	Q	Deamidated/0.9840		27500000			27500000	0
Female Total	Bm11186	Bm11186 wormpep=BM28626 gene=WBGene00231447 locus=Bma-myo-3 status=Confirmed uniprot=A0A0J9YDM8 insdc=CDQ06922.1	R.RLEVEKEELQK.A	1546	1556				26300000	15200000	17000000	19500000	5990000
Male Fbs1	Bm11186	Bm11186 wormpep=BM28626 gene=WBGene00231447 locus=Bma-myo-3 status=Confirmed uniprot=A0A0J9YDM8 insdc=CDQ06922.1	R.RLEVEKEELQK.A	1546	1556				10200000			10200000	0
Male Total	Bm11186	Bm11186 wormpep=BM28626 gene=WBGene00231447 locus=Bma-myo-3 status=Confirmed uniprot=A0A0J9YDM8 insdc=CDQ06922.1	R.RLEVEKEELQK.A	1546	1556				411000000	406000000	446000000	421000000	21800000
Mf Total	Bm11186	Bm11186 wormpep=BM28626 gene=WBGene00231447 locus=Bma-myo-3 status=Confirmed uniprot=A0A0J9YDM8 insdc=CDQ06922.1	R.RLEVEKEELQK.A	1546	1556					19500000	21000000	20200000	1080000
Male Total	Bm11186	Bm11186 wormpep=BM28626 gene=WBGene00231447 locus=Bma-myo-3 status=Confirmed uniprot=A0A0J9YDM8 insdc=CDQ06922.1	R.LEVEKEELQK.A	1547	1556					11900000	17600000	14800000	4020000
Mf Total	Bm11186	Bm11186 wormpep=BM28626 gene=WBGene00231447 locus=Bma-myo-3 status=Confirmed uniprot=A0A0J9YDM8 insdc=CDQ06922.1	K.eELQK.A	1552	1556	E	Amidated/-0.9840		48700000			48700000	0
Female Total	Bm11186	Bm11186 wormpep=BM28626 gene=WBGene00231447 locus=Bma-myo-3 status=Confirmed uniprot=A0A0J9YDM8 insdc=CDQ06922.1	K.ALDDAESALEAEEAK.V	1557	1571				70000000	22600000	81400000	58000000	31200000
Male Total	Bm11186	Bm11186 wormpep=BM28626 gene=WBGene00231447 locus=Bma-myo-3 status=Confirmed uniprot=A0A0J9YDM8 insdc=CDQ06922.1	K.ALDDAESALEAEEAK.V	1557	1571				172000000	117000000	138000000	142000000	27900000
Male Total	Bm11186	Bm11186 wormpep=BM28626 gene=WBGene00231447 locus=Bma-myo-3 status=Confirmed uniprot=A0A0J9YDM8 insdc=CDQ06922.1	K.ALDDAESALEAEEAKVLR.A	1557	1574					1510000		1510000	0
Mf Total	Bm11186	Bm11186 wormpep=BM28626 gene=WBGene00231447 locus=Bma-myo-3 status=Confirmed uniprot=A0A0J9YDM8 insdc=CDQ06922.1	K.ALDDAESALEAEEAK.V	1557	1571				148000000	147000000	170000000	155000000	13000000
Female Total	Bm11186	Bm11186 wormpep=BM28626 gene=WBGene00231447 locus=Bma-myo-3 status=Confirmed uniprot=A0A0J9YDM8 insdc=CDQ06922.1	R.AQVEVSQVR.A	1575	1583				39000000			39000000	0
Male Total	Bm11186	Bm11186 wormpep=BM28626 gene=WBGene00231447 locus=Bma-myo-3 status=Confirmed uniprot=A0A0J9YDM8 insdc=CDQ06922.1	R.AQVEVSQVR.A	1575	1583				289000000	233000000	196000000	239000000	46600000
Mf Total	Bm11186	Bm11186 wormpep=BM28626 gene=WBGene00231447 locus=Bma-myo-3 status=Confirmed uniprot=A0A0J9YDM8 insdc=CDQ06922.1	R.AQVEVSQVR.A	1575	1583				48800000	42000000	46400000	45700000	3470000
Male Total	Bm11186	Bm11186 wormpep=BM28626 gene=WBGene00231447 locus=Bma-myo-3 status=Confirmed uniprot=A0A0J9YDM8 insdc=CDQ06922.1	K.RIQEKEEEFENTR.K	1589	1601				20100000	22200000	25000000	22400000	2480000
Female Total	Bm11186	Bm11186 wormpep=BM28626 gene=WBGene00231447 locus=Bma-myo-3 status=Confirmed uniprot=A0A0J9YDM8 insdc=CDQ06922.1	R.IQEKEEEFENTR.K	1590	1601					40000000	45000000	42500000	3530000
Male Total	Bm11186	Bm11186 wormpep=BM28626 gene=WBGene00231447 locus=Bma-myo-3 status=Confirmed uniprot=A0A0J9YDM8 insdc=CDQ06922.1	R.IQEKEEEFENTR.K	1590	1601				301000000	334000000	342000000	326000000	21700000
Male Total	Bm11186	Bm11186 wormpep=BM28626 gene=WBGene00231447 locus=Bma-myo-3 status=Confirmed uniprot=A0A0J9YDM8 insdc=CDQ06922.1	R.IQEKEEEFENTRK.N	1590	1602				91200000	92200000	102000000	95000000	5710000
Female Total	Bm11186	Bm11186 wormpep=BM28626 gene=WBGene00231447 locus=Bma-myo-3 status=Confirmed uniprot=A0A0J9YDM8 insdc=CDQ06922.1	K.EEEFENTR.K	1594	1601				44000000	39000000	40200000	41100000	2650000
Male Total	Bm11186	Bm11186 wormpep=BM28626 gene=WBGene00231447 locus=Bma-myo-3 status=Confirmed uniprot=A0A0J9YDM8 insdc=CDQ06922.1	K.EEEFENTR.K	1594	1601					3300000	3170000	3240000	91200
Female Total	Bm11186	Bm11186 wormpep=BM28626 gene=WBGene00231447 locus=Bma-myo-3 status=Confirmed uniprot=A0A0J9YDM8 insdc=CDQ06922.1	R.ALESM.Q	1607	1611						35200000	35200000	0
Female Total	Bm11186	Bm11186 wormpep=BM28626 gene=WBGene00231447 locus=Bma-myo-3 status=Confirmed uniprot=A0A0J9YDM8 insdc=CDQ06922.1	R.ALESMQATLEAEMK.A	1607	1620				20100000	4760000	5240000	10000000	8730000
Male Total	Bm11186	Bm11186 wormpep=BM28626 gene=WBGene00231447 locus=Bma-myo-3 status=Confirmed uniprot=A0A0J9YDM8 insdc=CDQ06922.1	R.ALESMQATLEAEMK.A	1607	1620				97300000	107000000	184000000	129000000	47600000
Male Total	Bm11186	Bm11186 wormpep=BM28626 gene=WBGene00231447 locus=Bma-myo-3 status=Confirmed uniprot=A0A0J9YDM8 insdc=CDQ06922.1	R.ALeSMQATLEAEMK.A	1607	1620	E	Amidated/-0.9840			13600000	25400000	19500000	8380000
Male Total	Bm11186	Bm11186 wormpep=BM28626 gene=WBGene00231447 locus=Bma-myo-3 status=Confirmed uniprot=A0A0J9YDM8 insdc=CDQ06922.1	R.ALESmQATLEAEMK.A	1607	1620	M	Oxidation/15.9949		26900000	33200000		30000000	4460000
Male Total	Bm11186	Bm11186 wormpep=BM28626 gene=WBGene00231447 locus=Bma-myo-3 status=Confirmed uniprot=A0A0J9YDM8 insdc=CDQ06922.1	R.ALESMQATLEAEmK.A	1607	1620	M	Oxidation/15.9949				30800000	30800000	0
Female Total	Bm11186	Bm11186 wormpep=BM28626 gene=WBGene00231447 locus=Bma-myo-3 status=Confirmed uniprot=A0A0J9YDM8 insdc=CDQ06922.1	M.QATLEAEMK.A	1612	1620				28800000	26100000	25500000	26800000	1750000
Male Total	Bm11186	Bm11186 wormpep=BM28626 gene=WBGene00231447 locus=Bma-myo-3 status=Confirmed uniprot=A0A0J9YDM8 insdc=CDQ06922.1	M.QATLEAEMK.A	1612	1620				15900000			15900000	0
Male Total	Bm11186	Bm11186 wormpep=BM28626 gene=WBGene00231447 locus=Bma-myo-3 status=Confirmed uniprot=A0A0J9YDM8 insdc=CDQ06922.1	M.QATLeAEMK.A	1612	1620	E	Amidated/-0.9840				1750000	1750000	0
Male Total	Bm11186	Bm11186 wormpep=BM28626 gene=WBGene00231447 locus=Bma-myo-3 status=Confirmed uniprot=A0A0J9YDM8 insdc=CDQ06922.1	K.AKQEALR.I	1621	1627				14800000	14300000	14100000	14400000	376000
Female Total	Bm11186	Bm11186 wormpep=BM28626 gene=WBGene00231447 locus=Bma-myo-3 status=Confirmed uniprot=A0A0J9YDM8 insdc=CDQ06922.1	K.qEALR.I	1623	1627	Q	Gln->pyro-Glu/-17.0265				6200000	6200000	0
Male Total	Bm11186	Bm11186 wormpep=BM28626 gene=WBGene00231447 locus=Bma-myo-3 status=Confirmed uniprot=A0A0J9YDM8 insdc=CDQ06922.1	K.KKLEQDINELEVALDHANK.A	1630	1648				68800000	77500000	80100000	75500000	5960000
Female Total	Bm11186	Bm11186 wormpep=BM28626 gene=WBGene00231447 locus=Bma-myo-3 status=Confirmed uniprot=A0A0J9YDM8 insdc=CDQ06922.1	K.KLEQDINELEVALDHANK.A	1631	1648				64400000	63400000	64700000	64200000	658000
Male Total	Bm11186	Bm11186 wormpep=BM28626 gene=WBGene00231447 locus=Bma-myo-3 status=Confirmed uniprot=A0A0J9YDM8 insdc=CDQ06922.1	K.KLEQDINELEVALDHANK.A	1631	1648				620000000	579000000	645000000	615000000	33600000
Male Total	Bm11186	Bm11186 wormpep=BM28626 gene=WBGene00231447 locus=Bma-myo-3 status=Confirmed uniprot=A0A0J9YDM8 insdc=CDQ06922.1	K.KLEQDInELEVALDHANK.A	1631	1648	N	Deamidated/0.9840				3240000	3240000	0
Mf Total	Bm11186	Bm11186 wormpep=BM28626 gene=WBGene00231447 locus=Bma-myo-3 status=Confirmed uniprot=A0A0J9YDM8 insdc=CDQ06922.1	K.KLEQDINELEVALDHANK.A	1631	1648				46300000	149000000	148000000	114000000	59000000
Mf Total	Bm11186	Bm11186 wormpep=BM28626 gene=WBGene00231447 locus=Bma-myo-3 status=Confirmed uniprot=A0A0J9YDM8 insdc=CDQ06922.1	K.KLEQDINeLEVALDHANK.A	1631	1648	E	Amidated/-0.9840			68600000		68600000	0
Female Total	Bm11186	Bm11186 wormpep=BM28626 gene=WBGene00231447 locus=Bma-myo-3 status=Confirmed uniprot=A0A0J9YDM8 insdc=CDQ06922.1	K.LEQDINELEVALDHANK.A	1632	1648				12300000	10200000	11100000	11200000	1080000
Male Total	Bm11186	Bm11186 wormpep=BM28626 gene=WBGene00231447 locus=Bma-myo-3 status=Confirmed uniprot=A0A0J9YDM8 insdc=CDQ06922.1	K.LEQDINELEVALDHANK.A	1632	1648				23200000	35000000	36700000	31700000	7350000
Female Total	Bm11186	Bm11186 wormpep=BM28626 gene=WBGene00231447 locus=Bma-myo-3 status=Confirmed uniprot=A0A0J9YDM8 insdc=CDQ06922.1	K.ANADAQK.T	1649	1655						11300000	11300000	0
Male Total	Bm11186	Bm11186 wormpep=BM28626 gene=WBGene00231447 locus=Bma-myo-3 status=Confirmed uniprot=A0A0J9YDM8 insdc=CDQ06922.1	K.RYQEQIR.E	1659	1665				53700000	51300000	68000000	57700000	9030000
Female Total	Bm11186	Bm11186 wormpep=BM28626 gene=WBGene00231447 locus=Bma-myo-3 status=Confirmed uniprot=A0A0J9YDM8 insdc=CDQ06922.1	R.YQEQIR.E	1660	1665				18600000		20500000	19500000	1380000
Male Total	Bm11186	Bm11186 wormpep=BM28626 gene=WBGene00231447 locus=Bma-myo-3 status=Confirmed uniprot=A0A0J9YDM8 insdc=CDQ06922.1	R.YQEQIR.E	1660	1665				137000000	147000000	109000000	131000000	19400000
Mf Total	Bm11186	Bm11186 wormpep=BM28626 gene=WBGene00231447 locus=Bma-myo-3 status=Confirmed uniprot=A0A0J9YDM8 insdc=CDQ06922.1	R.YQEQIR.E	1660	1665				22000000	23400000	23500000	23000000	844000
Female Total	Bm11186	Bm11186 wormpep=BM28626 gene=WBGene00231447 locus=Bma-myo-3 status=Confirmed uniprot=A0A0J9YDM8 insdc=CDQ06922.1	R.ELQMQIEDEQR.Q	1666	1676				22200000	19500000	20100000	20600000	1420000
Male Total	Bm11186	Bm11186 wormpep=BM28626 gene=WBGene00231447 locus=Bma-myo-3 status=Confirmed uniprot=A0A0J9YDM8 insdc=CDQ06922.1	R.ELQMQIEDEQR.Q	1666	1676				135000000	94600000	90300000	107000000	24500000
Male Total	Bm11186	Bm11186 wormpep=BM28626 gene=WBGene00231447 locus=Bma-myo-3 status=Confirmed uniprot=A0A0J9YDM8 insdc=CDQ06922.1	R.ELQmQIEDEQR.Q	1666	1676	M	Oxidation/15.9949		43900000	37600000	40100000	40500000	3140000
Mf Total	Bm11186	Bm11186 wormpep=BM28626 gene=WBGene00231447 locus=Bma-myo-3 status=Confirmed uniprot=A0A0J9YDM8 insdc=CDQ06922.1	R.ELQMQIEDEQR.Q	1666	1676				26500000		44200000	35300000	12500000
Female Total	Bm11186	Bm11186 wormpep=BM28626 gene=WBGene00231447 locus=Bma-myo-3 status=Confirmed uniprot=A0A0J9YDM8 insdc=CDQ06922.1	R.QKDDLAEQLSNTQK.R	1677	1690					8990000	9970000	9480000	697000
Male Total	Bm11186	Bm11186 wormpep=BM28626 gene=WBGene00231447 locus=Bma-myo-3 status=Confirmed uniprot=A0A0J9YDM8 insdc=CDQ06922.1	R.QKDDLAEQLSNTQK.R	1677	1690				226000000	267000000	297000000	263000000	35700000
Male Total	Bm11186	Bm11186 wormpep=BM28626 gene=WBGene00231447 locus=Bma-myo-3 status=Confirmed uniprot=A0A0J9YDM8 insdc=CDQ06922.1	R.qKDDLAEQLSNTQK.R	1677	1690	Q	Gln->pyro-Glu/-17.0265		45600000	30700000	29100000	35100000	9130000
Mf Total	Bm11186	Bm11186 wormpep=BM28626 gene=WBGene00231447 locus=Bma-myo-3 status=Confirmed uniprot=A0A0J9YDM8 insdc=CDQ06922.1	R.QKDDLAEQLSNTQK.R	1677	1690						26100000	26100000	0
Male Total	Bm11186	Bm11186 wormpep=BM28626 gene=WBGene00231447 locus=Bma-myo-3 status=Confirmed uniprot=A0A0J9YDM8 insdc=CDQ06922.1	K.DDLAEQLSNTQK.R	1679	1690				16700000	8270000	11700000	12200000	4220000
Female Total	Bm11186	Bm11186 wormpep=BM28626 gene=WBGene00231447 locus=Bma-myo-3 status=Confirmed uniprot=A0A0J9YDM8 insdc=CDQ06922.1	R.AAILQAEK.D	1692	1699				12900000	11700000	14500000	13000000	1410000
Female Total	Bm11186	Bm11186 wormpep=BM28626 gene=WBGene00231447 locus=Bma-myo-3 status=Confirmed uniprot=A0A0J9YDM8 insdc=CDQ06922.1	R.AAILQAEKDELANQAEMAER.A	1692	1711				26100000			26100000	0
Female Total	Bm11186	Bm11186 wormpep=BM28626 gene=WBGene00231447 locus=Bma-myo-3 status=Confirmed uniprot=A0A0J9YDM8 insdc=CDQ06922.1	R.AAILQAEKDELAnQAEMAER.A	1692	1711	N	Deamidated/0.9840			798000	1480000	1140000	484000
Male Total	Bm11186	Bm11186 wormpep=BM28626 gene=WBGene00231447 locus=Bma-myo-3 status=Confirmed uniprot=A0A0J9YDM8 insdc=CDQ06922.1	R.AAILQAEK.D	1692	1699				9720000	6640000	8310000	8220000	1540000
Male Total	Bm11186	Bm11186 wormpep=BM28626 gene=WBGene00231447 locus=Bma-myo-3 status=Confirmed uniprot=A0A0J9YDM8 insdc=CDQ06922.1	R.AAILQAEKDELANQAEMAER.A	1692	1711				337000000	473000000	572000000	461000000	118000000
Male Total	Bm11186	Bm11186 wormpep=BM28626 gene=WBGene00231447 locus=Bma-myo-3 status=Confirmed uniprot=A0A0J9YDM8 insdc=CDQ06922.1	R.AAILqAEKDELANQAEMAER.A	1692	1711	Q	Deamidated/0.9840		7110000			7110000	0
Male Total	Bm11186	Bm11186 wormpep=BM28626 gene=WBGene00231447 locus=Bma-myo-3 status=Confirmed uniprot=A0A0J9YDM8 insdc=CDQ06922.1	R.AAILQAEKDELANQAEmAER.A	1692	1711	M	Oxidation/15.9949		87000000	82200000	68600000	79300000	9550000
Mf Total	Bm11186	Bm11186 wormpep=BM28626 gene=WBGene00231447 locus=Bma-myo-3 status=Confirmed uniprot=A0A0J9YDM8 insdc=CDQ06922.1	R.AAILQAEKDELANQAEMAER.A	1692	1711				72600000	88300000	102000000	87500000	14500000
Male Total	Bm11186	Bm11186 wormpep=BM28626 gene=WBGene00231447 locus=Bma-myo-3 status=Confirmed uniprot=A0A0J9YDM8 insdc=CDQ06922.1	R.RAAEQDAIELR.E	1714	1724				94600000	115000000	126000000	112000000	16000000
Female Total	Bm11186	Bm11186 wormpep=BM28626 gene=WBGene00231447 locus=Bma-myo-3 status=Confirmed uniprot=A0A0J9YDM8 insdc=CDQ06922.1	R.AAEQDAIELR.E	1715	1724				18600000	7410000		13000000	7910000
Male Total	Bm11186	Bm11186 wormpep=BM28626 gene=WBGene00231447 locus=Bma-myo-3 status=Confirmed uniprot=A0A0J9YDM8 insdc=CDQ06922.1	R.AAEQDAIELR.E	1715	1724				243000000	160000000	176000000	193000000	44400000
Mf Total	Bm11186	Bm11186 wormpep=BM28626 gene=WBGene00231447 locus=Bma-myo-3 status=Confirmed uniprot=A0A0J9YDM8 insdc=CDQ06922.1	R.AAEQDAIELR.E	1715	1724				78600000	89700000	79600000	82600000	6140000
Female Total	Bm11186	Bm11186 wormpep=BM28626 gene=WBGene00231447 locus=Bma-myo-3 status=Confirmed uniprot=A0A0J9YDM8 insdc=CDQ06922.1	R.ETVNDLTNQVN.A	1725	1735				11300000	13900000	14000000	13100000	1500000
Female Total	Bm11186	Bm11186 wormpep=BM28626 gene=WBGene00231447 locus=Bma-myo-3 status=Confirmed uniprot=A0A0J9YDM8 insdc=CDQ06922.1	R.ETVNDLTNQVNAINNTR.R	1725	1741			canonical	6460000			6460000	0
Female Total	Bm11186	Bm11186 wormpep=BM28626 gene=WBGene00231447 locus=Bma-myo-3 status=Confirmed uniprot=A0A0J9YDM8 insdc=CDQ06922.1	R.ETVNDLTNqVNAINNTR.R	1725	1741	Q	Deamidated/0.9840	canonical		80600		80600	0
Male Total	Bm11186	Bm11186 wormpep=BM28626 gene=WBGene00231447 locus=Bma-myo-3 status=Confirmed uniprot=A0A0J9YDM8 insdc=CDQ06922.1	R.ETVNDLTNQVNAINNTR.R	1725	1741			canonical	166000000	62500000	65200000	98100000	59200000
Male Total	Bm11186	Bm11186 wormpep=BM28626 gene=WBGene00231447 locus=Bma-myo-3 status=Confirmed uniprot=A0A0J9YDM8 insdc=CDQ06922.1	R.ETVNDLTNQVNAInNTR.R	1725	1741	N	Deamidated/0.9840	canonical	3750000		1330000	2540000	1710000
Mf Total	Bm11186	Bm11186 wormpep=BM28626 gene=WBGene00231447 locus=Bma-myo-3 status=Confirmed uniprot=A0A0J9YDM8 insdc=CDQ06922.1	R.ETVNDLTNQVNAINNTR.R	1725	1741			canonical		31900000	32500000	32200000	432000
Male Total	Bm11186	Bm11186 wormpep=BM28626 gene=WBGene00231447 locus=Bma-myo-3 status=Confirmed uniprot=A0A0J9YDM8 insdc=CDQ06922.1	R.RKLESELQTVHVELDDVTSQLK.N	1742	1763				57600000	30600000	49500000	45900000	13800000
Female Total	Bm11186	Bm11186 wormpep=BM28626 gene=WBGene00231447 locus=Bma-myo-3 status=Confirmed uniprot=A0A0J9YDM8 insdc=CDQ06922.1	R.KLESELQTVHVELDDVTSQLK.N	1743	1763				92600000	45500000	17800000	51900000	37800000
Male Total	Bm11186	Bm11186 wormpep=BM28626 gene=WBGene00231447 locus=Bma-myo-3 status=Confirmed uniprot=A0A0J9YDM8 insdc=CDQ06922.1	R.KLESELQTVHVELDDVTSQLK.N	1743	1763				261000000	233000000	233000000	242000000	16000000
Mf Total	Bm11186	Bm11186 wormpep=BM28626 gene=WBGene00231447 locus=Bma-myo-3 status=Confirmed uniprot=A0A0J9YDM8 insdc=CDQ06922.1	R.KLESELQTVHVELDDVTSQLK.N	1743	1763				122000000	127000000	151000000	133000000	15900000
Female Total	Bm11186	Bm11186 wormpep=BM28626 gene=WBGene00231447 locus=Bma-myo-3 status=Confirmed uniprot=A0A0J9YDM8 insdc=CDQ06922.1	K.LESELQTVHVELDDVTSQLK.N	1744	1763				8220000	6840000	7650000	7570000	697000
Male Total	Bm11186	Bm11186 wormpep=BM28626 gene=WBGene00231447 locus=Bma-myo-3 status=Confirmed uniprot=A0A0J9YDM8 insdc=CDQ06922.1	K.LESELQTVHVELDDVTSQLK.N	1744	1763				235000000	467000000	222000000	308000000	138000000
Female Total	Bm11186	Bm11186 wormpep=BM28626 gene=WBGene00231447 locus=Bma-myo-3 status=Confirmed uniprot=A0A0J9YDM8 insdc=CDQ06922.1	K.NTDEMLK.Q	1764	1770						29500000	29500000	0
Male Total	Bm11186	Bm11186 wormpep=BM28626 gene=WBGene00231447 locus=Bma-myo-3 status=Confirmed uniprot=A0A0J9YDM8 insdc=CDQ06922.1	K.NTDEMLK.Q	1764	1770				111000000	84200000	47700000	81000000	31800000
Male Total	Bm11186	Bm11186 wormpep=BM28626 gene=WBGene00231447 locus=Bma-myo-3 status=Confirmed uniprot=A0A0J9YDM8 insdc=CDQ06922.1	K.NTDEmLK.Q	1764	1770	M	Oxidation/15.9949		18300000	17700000		18000000	426000
Male Total	Bm11186	Bm11186 wormpep=BM28626 gene=WBGene00231447 locus=Bma-myo-3 status=Confirmed uniprot=A0A0J9YDM8 insdc=CDQ06922.1	R.LAEELRQEQEHSVHVER.M	1779	1795				55000000	51200000	54800000	53700000	2180000
Female Total	Bm11186	Bm11186 wormpep=BM28626 gene=WBGene00231447 locus=Bma-myo-3 status=Confirmed uniprot=A0A0J9YDM8 insdc=CDQ06922.1	R.QEQEHSVHVER.M	1785	1795				5720000	5980000	4680000	5460000	689000
Female Total	Bm11186	Bm11186 wormpep=BM28626 gene=WBGene00231447 locus=Bma-myo-3 status=Confirmed uniprot=A0A0J9YDM8 insdc=CDQ06922.1	R.qEQEHSVHVER.M	1785	1795	Q	Gln->pyro-Glu/-17.0265		9070000	9100000	8460000	8880000	360000
Male Total	Bm11186	Bm11186 wormpep=BM28626 gene=WBGene00231447 locus=Bma-myo-3 status=Confirmed uniprot=A0A0J9YDM8 insdc=CDQ06922.1	R.QEQEHSVHVER.M	1785	1795				27500000	34800000	41700000	34600000	7080000
Male Total	Bm11186	Bm11186 wormpep=BM28626 gene=WBGene00231447 locus=Bma-myo-3 status=Confirmed uniprot=A0A0J9YDM8 insdc=CDQ06922.1	R.qEQEHSVHVER.M	1785	1795	Q	Gln->pyro-Glu/-17.0265		23800000	26000000	24500000	24800000	1110000
Male Total	Bm11186	Bm11186 wormpep=BM28626 gene=WBGene00231447 locus=Bma-myo-3 status=Confirmed uniprot=A0A0J9YDM8 insdc=CDQ06922.1	R.RALEVQIK.E	1798	1805				14700000	21500000	29800000	22000000	7580000
Female Total	Bm11186	Bm11186 wormpep=BM28626 gene=WBGene00231447 locus=Bma-myo-3 status=Confirmed uniprot=A0A0J9YDM8 insdc=CDQ06922.1	R.ALEVQIK.E	1799	1805				10200000	10000000		10100000	136000
Male Total	Bm11186	Bm11186 wormpep=BM28626 gene=WBGene00231447 locus=Bma-myo-3 status=Confirmed uniprot=A0A0J9YDM8 insdc=CDQ06922.1	R.ALEVQIK.E	1799	1805				38900000	41500000	38600000	39700000	1590000
Female Total	Bm11186	Bm11186 wormpep=BM28626 gene=WBGene00231447 locus=Bma-myo-3 status=Confirmed uniprot=A0A0J9YDM8 insdc=CDQ06922.1	R.LDEAEQAALR.S	1811	1820				54100000	47400000	53900000	51800000	3800000
Male Total	Bm11186	Bm11186 wormpep=BM28626 gene=WBGene00231447 locus=Bma-myo-3 status=Confirmed uniprot=A0A0J9YDM8 insdc=CDQ06922.1	R.LDEAEQAALR.S	1811	1820				121000000	86100000	84100000	96900000	20500000
Mf Total	Bm11186	Bm11186 wormpep=BM28626 gene=WBGene00231447 locus=Bma-myo-3 status=Confirmed uniprot=A0A0J9YDM8 insdc=CDQ06922.1	R.LDEAEQAALR.S	1811	1820				49400000	61900000	77900000	63100000	14300000
Male Total	Bm11186	Bm11186 wormpep=BM28626 gene=WBGene00231447 locus=Bma-myo-3 status=Confirmed uniprot=A0A0J9YDM8 insdc=CDQ06922.1	R.IRELEQELDGEQR.R	1833	1845				7620000	7820000	11500000	8980000	2180000
Female Total	Bm11186	Bm11186 wormpep=BM28626 gene=WBGene00231447 locus=Bma-myo-3 status=Confirmed uniprot=A0A0J9YDM8 insdc=CDQ06922.1	R.ELEQELDGEQR.R	1835	1845				26800000			26800000	0
Male Total	Bm11186	Bm11186 wormpep=BM28626 gene=WBGene00231447 locus=Bma-myo-3 status=Confirmed uniprot=A0A0J9YDM8 insdc=CDQ06922.1	R.ELEQELDGEQR.R	1835	1845				201000000	203000000	156000000	187000000	26700000
Mf Total	Bm11186	Bm11186 wormpep=BM28626 gene=WBGene00231447 locus=Bma-myo-3 status=Confirmed uniprot=A0A0J9YDM8 insdc=CDQ06922.1	R.ELEQELDGEQR.R	1835	1845				152000000	55100000	55900000	87800000	55900000
Male Total	Bm11186	Bm11186 wormpep=BM28626 gene=WBGene00231447 locus=Bma-myo-3 status=Confirmed uniprot=A0A0J9YDM8 insdc=CDQ06922.1	R.RSSDYEK.E	1846	1852				2440000	3010000	3170000	2880000	383000
Female Total	Bm11186	Bm11186 wormpep=BM28626 gene=WBGene00231447 locus=Bma-myo-3 status=Confirmed uniprot=A0A0J9YDM8 insdc=CDQ06922.1	K.ELQFQCEEDR.K	1863	1872					20500000	23300000	21900000	1980000
Female Total	Bm11186	Bm11186 wormpep=BM28626 gene=WBGene00231447 locus=Bma-myo-3 status=Confirmed uniprot=A0A0J9YDM8 insdc=CDQ06922.1	K.ELQFQCEEDRK.N	1863	1873					7450000	7540000	7490000	63200
Mf Total	Bm11186	Bm11186 wormpep=BM28626 gene=WBGene00231447 locus=Bma-myo-3 status=Confirmed uniprot=A0A0J9YDM8 insdc=CDQ06922.1	K.ELQFQCEEDR.K	1863	1872				165000000	43400000	45100000	84600000	70000000
Female Total	Bm11186	Bm11186 wormpep=BM28626 gene=WBGene00231447 locus=Bma-myo-3 status=Confirmed uniprot=A0A0J9YDM8 insdc=CDQ06922.1	R.LTELVDK.L	1878	1884				26200000	25700000	32500000	28100000	3750000
Male Total	Bm11186	Bm11186 wormpep=BM28626 gene=WBGene00231447 locus=Bma-myo-3 status=Confirmed uniprot=A0A0J9YDM8 insdc=CDQ06922.1	K.RQVEEAEEVAAINLGK.Y	1894	1909				3710000	4530000	6830000	5020000	1620000
Female Total	Bm11186	Bm11186 wormpep=BM28626 gene=WBGene00231447 locus=Bma-myo-3 status=Confirmed uniprot=A0A0J9YDM8 insdc=CDQ06922.1	R.QVEEAEEVAAINLGK.Y	1895	1909				33200000	30200000	29200000	30900000	2080000
Female Total	Bm11186	Bm11186 wormpep=BM28626 gene=WBGene00231447 locus=Bma-myo-3 status=Confirmed uniprot=A0A0J9YDM8 insdc=CDQ06922.1	R.qVEEAEEVAAINLGK.Y	1895	1909	Q	Gln->pyro-Glu/-17.0265		5710000		5590000	5650000	79300
Male Total	Bm11186	Bm11186 wormpep=BM28626 gene=WBGene00231447 locus=Bma-myo-3 status=Confirmed uniprot=A0A0J9YDM8 insdc=CDQ06922.1	R.QVEEAEEVAAINLGK.Y	1895	1909				70200000	86200000	101000000	85900000	15600000
Male Total	Bm11186	Bm11186 wormpep=BM28626 gene=WBGene00231447 locus=Bma-myo-3 status=Confirmed uniprot=A0A0J9YDM8 insdc=CDQ06922.1	R.qVEEAEEVAAINLGK.Y	1895	1909	Q	Gln->pyro-Glu/-17.0265		7140000	9210000	9530000	8620000	1300000
Female Total	Bm11186	Bm11186 wormpep=BM28626 gene=WBGene00231447 locus=Bma-myo-3 status=Confirmed uniprot=A0A0J9YDM8 insdc=CDQ06922.1	R.QLQTQLDDANER.A	1912	1923				36100000	36400000	32700000	35000000	2050000
Female Total	Bm11186	Bm11186 wormpep=BM28626 gene=WBGene00231447 locus=Bma-myo-3 status=Confirmed uniprot=A0A0J9YDM8 insdc=CDQ06922.1	R.qLQTQLDDANER.A	1912	1923	Q	Gln->pyro-Glu/-17.0265		14000000	14500000	14800000	14400000	396000
Male Total	Bm11186	Bm11186 wormpep=BM28626 gene=WBGene00231447 locus=Bma-myo-3 status=Confirmed uniprot=A0A0J9YDM8 insdc=CDQ06922.1	R.QLQTQLDDANER.A	1912	1923				191000000	180000000	132000000	167000000	31400000
Male Total	Bm11186	Bm11186 wormpep=BM28626 gene=WBGene00231447 locus=Bma-myo-3 status=Confirmed uniprot=A0A0J9YDM8 insdc=CDQ06922.1	R.qLQTQLDDANER.A	1912	1923	Q	Gln->pyro-Glu/-17.0265		5720000	5530000	5600000	5620000	97800
Mf Total	Bm11186	Bm11186 wormpep=BM28626 gene=WBGene00231447 locus=Bma-myo-3 status=Confirmed uniprot=A0A0J9YDM8 insdc=CDQ06922.1	R.QLQTQLDDANER.A	1912	1923				24100000	30700000	27000000	27300000	3310000
Female Total	Bm11186	Bm11186 wormpep=BM28626 gene=WBGene00231447 locus=Bma-myo-3 status=Confirmed uniprot=A0A0J9YDM8 insdc=CDQ06922.1	R.ADIAENSLAK.L	1924	1933				35000000	25700000		30400000	6510000
Female Total	Bm11186	Bm11186 wormpep=BM28626 gene=WBGene00231447 locus=Bma-myo-3 status=Confirmed uniprot=A0A0J9YDM8 insdc=CDQ06922.1	R.ADIAenSLAK.L	1924	1933	E,N	Amidated/-0.9840; Deamidated:18O(1)/2.9883				26900000	26900000	0
Male Total	Bm11186	Bm11186 wormpep=BM28626 gene=WBGene00231447 locus=Bma-myo-3 status=Confirmed uniprot=A0A0J9YDM8 insdc=CDQ06922.1	R.ADIAENSLAK.L	1924	1933				314000000	271000000	200000000	262000000	57200000
Mf Total	Bm11186	Bm11186 wormpep=BM28626 gene=WBGene00231447 locus=Bma-myo-3 status=Confirmed uniprot=A0A0J9YDM8 insdc=CDQ06922.1	R.ADIAENSLAK.L	1924	1933				42800000			42800000	0
Female Total	Bm11186	Bm11186 wormpep=BM28626 gene=WBGene00231447 locus=Bma-myo-3 status=Confirmed uniprot=A0A0J9YDM8 insdc=CDQ06922.1	R.ASTIAPLAL.S	1940	1948					6750000		6750000	0
Male Total	Bm11186	Bm11186 wormpep=BM28626 gene=WBGene00231447 locus=Bma-myo-3 status=Confirmed uniprot=A0A0J9YDM8 insdc=CDQ06922.1	R.ASTIAPLALSASASFIR.V	1940	1956				4350000	9800000	11900000	8670000	3880000
Female Total	Bm11186	Bm11186 wormpep=BM28626 gene=WBGene00231447 locus=Bma-myo-3 status=Confirmed uniprot=A0A0J9YDM8 insdc=CDQ06922.1	L.SASASFIR.V	1949	1956				14400000			14400000	0
Male Total	Bm11186	Bm11186 wormpep=BM28626 gene=WBGene00231447 locus=Bma-myo-3 status=Confirmed uniprot=A0A0J9YDM8 insdc=CDQ06922.1	L.SASASFIR.V	1949	1956				12200000			12200000	0
Male Total	Bm11186	Bm11186 wormpep=BM28626 gene=WBGene00231447 locus=Bma-myo-3 status=Confirmed uniprot=A0A0J9YDM8 insdc=CDQ06922.1	R.VPSQSDLAQ.-	1957	1965				10200000	11800000	12700000	11500000	1230000
Mf Total	Bm11223	Bm11223 wormpep=BM43099 gene=WBGene00231484 status=Confirmed uniprot=A0A0J9YCC7 insdc=CDQ06961.1	R.RSDPLDCK.V	4	11				43700000			43700000	0
Female Total	Bm11223	Bm11223 wormpep=BM43099 gene=WBGene00231484 status=Confirmed uniprot=A0A0J9YCC7 insdc=CDQ06961.1	K.VYVGGLPQDATSQELEDAFNR.F	12	32				9870000	10600000	9460000	9980000	592000
Mf Total	Bm11223	Bm11223 wormpep=BM43099 gene=WBGene00231484 status=Confirmed uniprot=A0A0J9YCC7 insdc=CDQ06961.1	K.VYVGGLPQDATSQELEDAFNR.F	12	32				13300000		324000000	168000000	219000000
Mf Total	Bm11223	Bm11223 wormpep=BM43099 gene=WBGene00231484 status=Confirmed uniprot=A0A0J9YCC7 insdc=CDQ06961.1	K.VYVGGLPQdATSQELEDAFNR.F	12	32	D	Amidated/-0.9840		251000000	360000000	399000000	337000000	76700000
Mf Total	Bm11223	Bm11223 wormpep=BM43099 gene=WBGene00231484 status=Confirmed uniprot=A0A0J9YCC7 insdc=CDQ06961.1	R.RPPGFAFVEFEDAR.D	44	57				116000000			116000000	0
Mf Total	Bm11223	Bm11223 wormpep=BM43099 gene=WBGene00231484 status=Confirmed uniprot=A0A0J9YCC7 insdc=CDQ06961.1	G.FAFVEFEDAR.D	48	57				132000000		56600000	94100000	53100000
Mf Total	Bm11223	Bm11223 wormpep=BM43099 gene=WBGene00231484 status=Confirmed uniprot=A0A0J9YCC7 insdc=CDQ06961.1	F.AFVEFEDAR.D	49	57				59100000			59100000	0
Mf Total	Bm11223	Bm11223 wormpep=BM43099 gene=WBGene00231484 status=Confirmed uniprot=A0A0J9YCC7 insdc=CDQ06961.1	R.DAEDAVK.A	58	64				52400000		42900000	47600000	6670000
Mf Total	Bm11223	Bm11223 wormpep=BM43099 gene=WBGene00231484 status=Confirmed uniprot=A0A0J9YCC7 insdc=CDQ06961.1	K.ALDGTR.I	65	70						45700000	45700000	0
Mf Total	Bm11236	Bm11236 wormpep=BM43454 gene=WBGene00231497 status=Confirmed uniprot=A0A0H5SC69 insdc=CRZ26154.1	K.SDVAQYEFLLK.K	193	203					29400000	32200000	30800000	2010000
Mf Total	Bm11236	Bm11236 wormpep=BM43454 gene=WBGene00231497 status=Confirmed uniprot=A0A0H5SC69 insdc=CRZ26154.1	K.GVLDLLENDTR.R	407	417			canonical			79000000	79000000	0
Female Total	Bm11243	Bm11243 wormpep=BM30245 gene=WBGene00231504 locus=Bma-clic-1 status=Partially_confirmed uniprot=A0A0J9YDS4 insdc=CDQ06981.1 product="Clathrin light chain family protein"	K.ELEEWYAQR.A	330	338					5550000	5180000	5370000	264000
Mf Total	Bm11243	Bm11243 wormpep=BM30245 gene=WBGene00231504 locus=Bma-clic-1 status=Partially_confirmed uniprot=A0A0J9YDS4 insdc=CDQ06981.1 product="Clathrin light chain family protein"	K.ELEEWYAQR.A	330	338					115000000		115000000	0
Female Total	Bm11243	Bm11243 wormpep=BM30245 gene=WBGene00231504 locus=Bma-clic-1 status=Partially_confirmed uniprot=A0A0J9YDS4 insdc=CDQ06981.1 product="Clathrin light chain family protein"	R.KAEEDFISDR.E	351	360				6220000	2850000		4530000	2380000
Male Total	Bm11243	Bm11243 wormpep=BM30245 gene=WBGene00231504 locus=Bma-clic-1 status=Partially_confirmed uniprot=A0A0J9YDS4 insdc=CDQ06981.1 product="Clathrin light chain family protein"	R.KAEEDFISDR.E	351	360				14800000	15700000	20900000	17100000	3300000
Female Total	Bm11243	Bm11243 wormpep=BM30245 gene=WBGene00231504 locus=Bma-clic-1 status=Partially_confirmed uniprot=A0A0J9YDS4 insdc=CDQ06981.1 product="Clathrin light chain family protein"	K.DGAEWER.I	365	371					3420000	3580000	3500000	112000
Mf Fbs1	Bm11257	Bm11257 wormpep=BM43677 gene=WBGene00231518 status=Partially_confirmed uniprot=A0A0J9YD85 insdc=CDQ06995.1 product="Fras1 protein, putative"	F.TTnLPGISIK.Y	340	349	N	Deamidated/0.9840				57800000	57800000	0
Male Fbs1	Bm11257	Bm11257 wormpep=BM43677 gene=WBGene00231518 status=Partially_confirmed uniprot=A0A0J9YD85 insdc=CDQ06995.1 product="Fras1 protein, putative"	R.IGVSSnFTQK.H	488	497	N	Deamidated:18O(1)/2.9883	canonical			6230000	6230000	0
Mf Fbs1	Bm11257	Bm11257 wormpep=BM43677 gene=WBGene00231518 status=Partially_confirmed uniprot=A0A0J9YD85 insdc=CDQ06995.1 product="Fras1 protein, putative"	R.IGVSSnFTQK.H	488	497	N	Deamidated:18O(1)/2.9883	canonical	7540000	8360000	7080000	7660000	648000
Mf Fbs1	Bm11257	Bm11257 wormpep=BM43677 gene=WBGene00231518 status=Partially_confirmed uniprot=A0A0J9YD85 insdc=CDQ06995.1 product="Fras1 protein, putative"	R.GSVQLInR.T	545	552	N	Deamidated:18O(1)/2.9883	canonical	8710000	6380000	6110000	7070000	1430000
Mf Fbs1	Bm11257	Bm11257 wormpep=BM43677 gene=WBGene00231518 status=Partially_confirmed uniprot=A0A0J9YD85 insdc=CDQ06995.1 product="Fras1 protein, putative"	K.ISnESLSLR.T	564	572	N	Deamidated:18O(1)/2.9883	canonical	7420000	6720000	6020000	6720000	704000
Mf Fbs1	Bm11257	Bm11257 wormpep=BM43677 gene=WBGene00231518 status=Partially_confirmed uniprot=A0A0J9YD85 insdc=CDQ06995.1 product="Fras1 protein, putative"	R.nLSAVTNVDAK.K	802	812	N	Deamidated:18O(1)/2.9883	canonical	6810000	10600000	7700000	8370000	1980000
Mf Fbs1	Bm11257	Bm11257 wormpep=BM43677 gene=WBGene00231518 status=Partially_confirmed uniprot=A0A0J9YD85 insdc=CDQ06995.1 product="Fras1 protein, putative"	R.GGSVAInESHVNLDVIR.K	1373	1389	N	Deamidated:18O(1)/2.9883	canonical	6570000	7060000		6810000	346000
Female Total	Bm11292	Bm11292 wormpep=BM38435 gene=WBGene00231553 status=Partially_confirmed uniprot=A0A1P6BIK3 insdc=CDQ07029.1	K.DALGTLGPAILEVLFNENPLDELVTALR.E	59	86					2160000		2160000	0
Mf Total	Bm11292	Bm11292 wormpep=BM38435 gene=WBGene00231553 status=Partially_confirmed uniprot=A0A1P6BIK3 insdc=CDQ07029.1	K.DALGTLGPAILEVLFNENPLDELVTALR.E	59	86						3460000	3460000	0
Female Total	Bm11292	Bm11292 wormpep=BM38435 gene=WBGene00231553 status=Partially_confirmed uniprot=A0A1P6BIK3 insdc=CDQ07029.1	R.EASTEMVR.E	87	94				2240000			2240000	0
Female Total	Bm11304a	Bm11304a wormpep=BM45635 gene=WBGene00231565 status=Partially_confirmed	K.ELAASSHSNPQK.R	80	91				2440000	2240000	3340000	2670000	587000
Mf Total	Bm11304a	Bm11304a wormpep=BM45635 gene=WBGene00231565 status=Partially_confirmed	K.ELAASSHSNPQK.R	80	91				25400000	32900000	63600000	40600000	20200000
Female Total	Bm11304a	Bm11304a wormpep=BM45635 gene=WBGene00231565 status=Partially_confirmed	K.RPNSDDSSNLYPTK.R	92	105				4750000		5040000	4900000	209000
Female Total	Bm11304a	Bm11304a wormpep=BM45635 gene=WBGene00231565 status=Partially_confirmed	R.GGEQISQIQSQTN.C	166	178				5890000			5890000	0
Mf Total	Bm11304a	Bm11304a wormpep=BM45635 gene=WBGene00231565 status=Partially_confirmed	R.GGEQISQIQSQTN.C	166	178				36400000	48200000	54000000	46200000	8930000
Mf Total	Bm11304a	Bm11304a wormpep=BM45635 gene=WBGene00231565 status=Partially_confirmed	R.GGEQISQIQSQTNCR.V	166	180				39300000	32300000		35800000	4960000
Mf Total	Bm11304a	Bm11304a wormpep=BM45635 gene=WBGene00231565 status=Partially_confirmed	R.GGEQISqIQSQTNCR.V	166	180	Q	Deamidated/0.9840				10800000	10800000	0
Female Total	Bm11304a	Bm11304a wormpep=BM45635 gene=WBGene00231565 status=Partially_confirmed	R.QCTLQGSK.M	194	201				6960000			6960000	0
Mf Total	Bm11304a	Bm11304a wormpep=BM45635 gene=WBGene00231565 status=Partially_confirmed	R.QCTLQGSK.M	194	201				55600000	131000000	209000000	132000000	76900000
Mf Total	Bm11304a	Bm11304a wormpep=BM45635 gene=WBGene00231565 status=Partially_confirmed	R.AMINEVIAR.A	209	217				121000000			121000000	0
Mf Total	Bm11304a	Bm11304a wormpep=BM45635 gene=WBGene00231565 status=Partially_confirmed	R.AMIneVIAR.A	209	217	N,E	Deamidated:18O(1)/2.9883; Amidated/-0.9840			136000000	175000000	155000000	27400000
Male Total	Bm11304a	Bm11304a wormpep=BM45635 gene=WBGene00231565 status=Partially_confirmed	R.AGHFDGGIPVGTGR.Q	227	240				12000000	10100000	12200000	11400000	1130000
Mf Total	Bm11304a	Bm11304a wormpep=BM45635 gene=WBGene00231565 status=Partially_confirmed	R.AGHFDGGIPVGTGR.Q	227	240				66500000	85200000	79300000	77000000	9580000
Female Total	Bm11304a	Bm11304a wormpep=BM45635 gene=WBGene00231565 status=Partially_confirmed	R.QITQEMFIPGAK.C	241	252				10300000			10300000	0
Male Total	Bm11304a	Bm11304a wormpep=BM45635 gene=WBGene00231565 status=Partially_confirmed	R.QITQEMFIPGAK.C	241	252					3740000		3740000	0
Mf Total	Bm11304a	Bm11304a wormpep=BM45635 gene=WBGene00231565 status=Partially_confirmed	R.QITQEMFIPGAK.C	241	252				170000000	202000000	229000000	200000000	29400000
Mf Total	Bm11304a	Bm11304a wormpep=BM45635 gene=WBGene00231565 status=Partially_confirmed	R.qITQEMFIPGAK.C	241	252	Q	Gln->pyro-Glu/-17.0265		24400000	21100000	28700000	24700000	3780000
Female Total	Bm11304a	Bm11304a wormpep=BM45635 gene=WBGene00231565 status=Partially_confirmed	K.NIQEQTGVK.M	266	274				14300000	11400000	13700000	13100000	1530000
Mf Total	Bm11304a	Bm11304a wormpep=BM45635 gene=WBGene00231565 status=Partially_confirmed	K.NIQEQTGVK.M	266	274				58700000	88000000	67800000	71500000	15000000
Mf Total	Bm11304a	Bm11304a wormpep=BM45635 gene=WBGene00231565 status=Partially_confirmed	R.MVEEILQSR.E	306	314				100000000			100000000	0
Mf Total	Bm11304a	Bm11304a wormpep=BM45635 gene=WBGene00231565 status=Partially_confirmed	R.EDHPPGHFGFPGSFGISGGQR.S	315	335				139000000			139000000	0
Mf Total	Bm11304a	Bm11304a wormpep=BM45635 gene=WBGene00231565 status=Partially_confirmed	R.EDHPPGHFGFPGSFGISGGqR.S	315	335	Q	Deamidated/0.9840			15200000		15200000	0
Mf Total	Bm11304a	Bm11304a wormpep=BM45635 gene=WBGene00231565 status=Partially_confirmed	R.ASVGMIIGK.G	345	353				43600000			43600000	0
Male Total	Bm11304a	Bm11304a wormpep=BM45635 gene=WBGene00231565 status=Partially_confirmed	K.IQFKPDDDQTAQER.C	369	382					9040000	12400000	10700000	2360000
Mf Total	Bm11304a	Bm11304a wormpep=BM45635 gene=WBGene00231565 status=Partially_confirmed	K.IQFKPDDDQTAQER.C	369	382					116000000	113000000	115000000	2130000
Mf Total	Bm11304a	Bm11304a wormpep=BM45635 gene=WBGene00231565 status=Partially_confirmed	R.CAVIQGTAEQIAK.A	383	395				80600000	99400000	106000000	95300000	13100000
Female Total	Bm11304a	Bm11304a wormpep=BM45635 gene=WBGene00231565 status=Partially_confirmed	K.ATQFISELVK.K	396	405				10200000		9100000	9620000	747000
Mf Total	Bm11304a	Bm11304a wormpep=BM45635 gene=WBGene00231565 status=Partially_confirmed	K.ATQFISELVK.K	396	405				264000000	283000000	344000000	297000000	41700000
Mf Total	Bm11304a	Bm11304a wormpep=BM45635 gene=WBGene00231565 status=Partially_confirmed	V.PSNKTGLVIGK.G	421	431			canonical	24500000			24500000	0
Female Total	Bm11304a	Bm11304a wormpep=BM45635 gene=WBGene00231565 status=Partially_confirmed	K.QICAESGAHVELSR.D	438	451				7890000	4420000		6160000	2450000
Female Total	Bm11304a	Bm11304a wormpep=BM45635 gene=WBGene00231565 status=Partially_confirmed	R.SMGMHEQAAVIENQLK.Q	619	634				6870000	5430000	5630000	5980000	781000
Mf Total	Bm11304a	Bm11304a wormpep=BM45635 gene=WBGene00231565 status=Partially_confirmed	K.QNAAAAAAAAAAAQQPAAQ.A	635	653						41500000	41500000	0
Mf Total	Bm11304a	Bm11304a wormpep=BM45635 gene=WBGene00231565 status=Partially_confirmed	K.QNAAAAAAAAAAAqQPAAQAR.P	635	655	Q	Deamidated/0.9840		4120000			4120000	0
Male Total	Bm11314	Bm11314 wormpep=BM44683 gene=WBGene00231575 status=Partially_confirmed uniprot=A0A0J9YDY3 insdc=CDQ07052.1 product="Prion-like-, putative"	K.WLKDDHDVTQCPDYEISSIGVK.H	50	71				6060000	6050000	5970000	6030000	49300
Mf Total	Bm11314	Bm11314 wormpep=BM44683 gene=WBGene00231575 status=Partially_confirmed uniprot=A0A0J9YDY3 insdc=CDQ07052.1 product="Prion-like-, putative"	T.HGVAESSAK.L	214	222					845000000		845000000	0
Male Total	Bm11314	Bm11314 wormpep=BM44683 gene=WBGene00231575 status=Partially_confirmed uniprot=A0A0J9YDY3 insdc=CDQ07052.1 product="Prion-like-, putative"	R.SPPVEQFQQFYPVESNYEQSHQLK.Q	430	453				3110000	3970000		3540000	607000
Male Total	Bm11314	Bm11314 wormpep=BM44683 gene=WBGene00231575 status=Partially_confirmed uniprot=A0A0J9YDY3 insdc=CDQ07052.1 product="Prion-like-, putative"	R.FTAGQDYAVQnGQAK.H	626	640	N	Deamidated/0.9840		22500000		6130000	14300000	11600000
Male Total	Bm11314	Bm11314 wormpep=BM44683 gene=WBGene00231575 status=Partially_confirmed uniprot=A0A0J9YDY3 insdc=CDQ07052.1 product="Prion-like-, putative"	K.HIGQSEKPPQFSTIPSSTTVNAGESVTFAAK.T	641	671				20800000	19200000	25000000	21700000	2990000
Male Total	Bm11314	Bm11314 wormpep=BM44683 gene=WBGene00231575 status=Partially_confirmed uniprot=A0A0J9YDY3 insdc=CDQ07052.1 product="Prion-like-, putative"	K.TAGQQVPSLNWYR.S	672	684						7210000	7210000	0
Male Total	Bm11314	Bm11314 wormpep=BM44683 gene=WBGene00231575 status=Partially_confirmed uniprot=A0A0J9YDY3 insdc=CDQ07052.1 product="Prion-like-, putative"	R.SDGSHITTGGR.Y	685	695						4010000	4010000	0
Female Total	Bm11314	Bm11314 wormpep=BM44683 gene=WBGene00231575 status=Partially_confirmed uniprot=A0A0J9YDY3 insdc=CDQ07052.1 product="Prion-like-, putative"	R.YVVDILNDGSTK.L	696	707				8840000	9750000	9870000	9490000	566000
Male Total	Bm11314	Bm11314 wormpep=BM44683 gene=WBGene00231575 status=Partially_confirmed uniprot=A0A0J9YDY3 insdc=CDQ07052.1 product="Prion-like-, putative"	R.YVVDILNDGSTK.L	696	707				25500000	26800000	30700000	27700000	2710000
Male Total	Bm11314	Bm11314 wormpep=BM44683 gene=WBGene00231575 status=Partially_confirmed uniprot=A0A0J9YDY3 insdc=CDQ07052.1 product="Prion-like-, putative"	R.CSLNVLEQK.S	736	744				16100000	13300000	13100000	14200000	1690000
Male Total	Bm11314	Bm11314 wormpep=BM44683 gene=WBGene00231575 status=Partially_confirmed uniprot=A0A0J9YDY3 insdc=CDQ07052.1 product="Prion-like-, putative"	K.AIGAK.L	772	776				21000000	38500000	37100000	32200000	9750000
Mf Total	Bm11314	Bm11314 wormpep=BM44683 gene=WBGene00231575 status=Partially_confirmed uniprot=A0A0J9YDY3 insdc=CDQ07052.1 product="Prion-like-, putative"	K.AIGAK.L	772	776					297000000	865000000	581000000	402000000
Male Total	Bm11314	Bm11314 wormpep=BM44683 gene=WBGene00231575 status=Partially_confirmed uniprot=A0A0J9YDY3 insdc=CDQ07052.1 product="Prion-like-, putative"	K.IDDKGNGETTLQILNAK.M	796	812				4610000	4510000	6220000	5110000	959000
Male Total	Bm11314	Bm11314 wormpep=BM44683 gene=WBGene00231575 status=Partially_confirmed uniprot=A0A0J9YDY3 insdc=CDQ07052.1 product="Prion-like-, putative"	R.QKLDLVNQDQITLR.K	842	855				7950000	15100000	12900000	12000000	3650000
Female Total	Bm11314	Bm11314 wormpep=BM44683 gene=WBGene00231575 status=Partially_confirmed uniprot=A0A0J9YDY3 insdc=CDQ07052.1 product="Prion-like-, putative"	K.LDLVnQdQITLR.K	844	855	N,D	Deamidated:18O(1)/2.9883; Amidated/-0.9840			2860000		2860000	0
Male Total	Bm11314	Bm11314 wormpep=BM44683 gene=WBGene00231575 status=Partially_confirmed uniprot=A0A0J9YDY3 insdc=CDQ07052.1 product="Prion-like-, putative"	K.LDLVNQDQITLR.K	844	855						3930000	3930000	0
Male Total	Bm11314	Bm11314 wormpep=BM44683 gene=WBGene00231575 status=Partially_confirmed uniprot=A0A0J9YDY3 insdc=CDQ07052.1 product="Prion-like-, putative"	K.MEIDNNELR.E	868	876				35000000	20500000	20400000	25300000	8420000
Female Total	Bm11314	Bm11314 wormpep=BM44683 gene=WBGene00231575 status=Partially_confirmed uniprot=A0A0J9YDY3 insdc=CDQ07052.1 product="Prion-like-, putative"	K.NLSLIEGQTALLSCK.Y	891	905			canonical	1420000			1420000	0
Female Total	Bm11314	Bm11314 wormpep=BM44683 gene=WBGene00231575 status=Partially_confirmed uniprot=A0A0J9YDY3 insdc=CDQ07052.1 product="Prion-like-, putative"	K.IAWLInGK.A	916	923	N	Deamidated/0.9840		4950000	4400000	4050000	4460000	452000
Male Total	Bm11314	Bm11314 wormpep=BM44683 gene=WBGene00231575 status=Partially_confirmed uniprot=A0A0J9YDY3 insdc=CDQ07052.1 product="Prion-like-, putative"	K.MFDQGEYTIVAVNTLGEAR.Q	949	967						8870000	8870000	0
Female Total	Bm11314	Bm11314 wormpep=BM44683 gene=WBGene00231575 status=Partially_confirmed uniprot=A0A0J9YDY3 insdc=CDQ07052.1 product="Prion-like-, putative"	R.SALADASNVTLYDR.S	979	992			canonical	6730000	7060000	7070000	6950000	193000
Male Total	Bm11314	Bm11314 wormpep=BM44683 gene=WBGene00231575 status=Partially_confirmed uniprot=A0A0J9YDY3 insdc=CDQ07052.1 product="Prion-like-, putative"	R.SALADASNVTLYDR.S	979	992			canonical	14600000	17200000	15700000	15800000	1330000
Female Total	Bm11314	Bm11314 wormpep=BM44683 gene=WBGene00231575 status=Partially_confirmed uniprot=A0A0J9YDY3 insdc=CDQ07052.1 product="Prion-like-, putative"	R.IAEMPNFHAELR.S	1002	1013				5520000			5520000	0
Male Total	Bm11314	Bm11314 wormpep=BM44683 gene=WBGene00231575 status=Partially_confirmed uniprot=A0A0J9YDY3 insdc=CDQ07052.1 product="Prion-like-, putative"	R.IAEMPNFHAELR.S	1002	1013				67100000	85800000	88800000	80600000	11700000
Male Total	Bm11314	Bm11314 wormpep=BM44683 gene=WBGene00231575 status=Partially_confirmed uniprot=A0A0J9YDY3 insdc=CDQ07052.1 product="Prion-like-, putative"	R.IAEmPNFHAELR.S	1002	1013	M	Oxidation/15.9949		9720000			9720000	0
Male Total	Bm11314	Bm11314 wormpep=BM44683 gene=WBGene00231575 status=Partially_confirmed uniprot=A0A0J9YDY3 insdc=CDQ07052.1 product="Prion-like-, putative"	R.SMEVFDGQHVHLEAK.F	1014	1028				81700000	75700000	90000000	82500000	7190000
Male Total	Bm11314	Bm11314 wormpep=BM44683 gene=WBGene00231575 status=Partially_confirmed uniprot=A0A0J9YDY3 insdc=CDQ07052.1 product="Prion-like-, putative"	R.SmEVFDGQHVHLEAK.F	1014	1028	M	Oxidation/15.9949			6740000	7610000	7170000	619000
Female Total	Bm11314	Bm11314 wormpep=BM44683 gene=WBGene00231575 status=Partially_confirmed uniprot=A0A0J9YDY3 insdc=CDQ07052.1 product="Prion-like-, putative"	K.FSPADDANVK.I	1029	1038					11600000	10700000	11200000	643000
Male Total	Bm11314	Bm11314 wormpep=BM44683 gene=WBGene00231575 status=Partially_confirmed uniprot=A0A0J9YDY3 insdc=CDQ07052.1 product="Prion-like-, putative"	K.FSPADDANVK.I	1029	1038					9940000	9320000	9630000	441000
Male Total	Bm11314	Bm11314 wormpep=BM44683 gene=WBGene00231575 status=Partially_confirmed uniprot=A0A0J9YDY3 insdc=CDQ07052.1 product="Prion-like-, putative"	R.NIVDVEDAR.E	1108	1116				185000000	113000000	122000000	140000000	39300000
Female Total	Bm11314	Bm11314 wormpep=BM44683 gene=WBGene00231575 status=Partially_confirmed uniprot=A0A0J9YDY3 insdc=CDQ07052.1 product="Prion-like-, putative"	R.IAPVNDPTLK.V	1153	1162				7510000	8040000	9520000	8360000	1040000
Male Total	Bm11314	Bm11314 wormpep=BM44683 gene=WBGene00231575 status=Partially_confirmed uniprot=A0A0J9YDY3 insdc=CDQ07052.1 product="Prion-like-, putative"	R.IAPVNDPTLK.V	1153	1162						8040000	8040000	0
Male Total	Bm11314	Bm11314 wormpep=BM44683 gene=WBGene00231575 status=Partially_confirmed uniprot=A0A0J9YDY3 insdc=CDQ07052.1 product="Prion-like-, putative"	K.HEQSLAQIGYLEGHQVHIGPPSVERPEEFNSMEQPR.F	1233	1268				379000000			379000000	0
Male Total	Bm11314	Bm11314 wormpep=BM44683 gene=WBGene00231575 status=Partially_confirmed uniprot=A0A0J9YDY3 insdc=CDQ07052.1 product="Prion-like-, putative"	R.QLESHIEVNENEPVHFEAR.I	1272	1290				46300000	65000000	47800000	53000000	10400000
Male Total	Bm11314	Bm11314 wormpep=BM44683 gene=WBGene00231575 status=Partially_confirmed uniprot=A0A0J9YDY3 insdc=CDQ07052.1 product="Prion-like-, putative"	R.qLESHIEVNENEPVHFEAR.I	1272	1290	Q	Gln->pyro-Glu/-17.0265			10800000	9650000	10200000	839000
Male Total	Bm11314	Bm11314 wormpep=BM44683 gene=WBGene00231575 status=Partially_confirmed uniprot=A0A0J9YDY3 insdc=CDQ07052.1 product="Prion-like-, putative"	R.QLESHIEVNeNEPVHFEAR.I	1272	1290	E	Amidated/-0.9840				15700000	15700000	0
Female Total	Bm11314	Bm11314 wormpep=BM44683 gene=WBGene00231575 status=Partially_confirmed uniprot=A0A0J9YDY3 insdc=CDQ07052.1 product="Prion-like-, putative"	R.IQPASDVK.M	1291	1298						7120000	7120000	0
Male Total	Bm11314	Bm11314 wormpep=BM44683 gene=WBGene00231575 status=Partially_confirmed uniprot=A0A0J9YDY3 insdc=CDQ07052.1 product="Prion-like-, putative"	R.IQPASDVK.M	1291	1298					16500000		16500000	0
Female Total	Bm11314	Bm11314 wormpep=BM44683 gene=WBGene00231575 status=Partially_confirmed uniprot=A0A0J9YDY3 insdc=CDQ07052.1 product="Prion-like-, putative"	R.LRPMFDFGY.A	1316	1324				3220000			3220000	0
Female Total	Bm11314	Bm11314 wormpep=BM44683 gene=WBGene00231575 status=Partially_confirmed uniprot=A0A0J9YDY3 insdc=CDQ07052.1 product="Prion-like-, putative"	R.NELGEVQSNLELIVNSEK.S	1346	1363						4890000	4890000	0
Male Total	Bm11314	Bm11314 wormpep=BM44683 gene=WBGene00231575 status=Partially_confirmed uniprot=A0A0J9YDY3 insdc=CDQ07052.1 product="Prion-like-, putative"	R.NELGEVQSNLELIVNSEK.S	1346	1363				5370000			5370000	0
Female Total	Bm11314	Bm11314 wormpep=BM44683 gene=WBGene00231575 status=Partially_confirmed uniprot=A0A0J9YDY3 insdc=CDQ07052.1 product="Prion-like-, putative"	K.SLYLDAHHPEGLDR.I	1364	1377					3880000		3880000	0
Male Total	Bm11314	Bm11314 wormpep=BM44683 gene=WBGene00231575 status=Partially_confirmed uniprot=A0A0J9YDY3 insdc=CDQ07052.1 product="Prion-like-, putative"	K.SLYLDAHHPEGLDR.I	1364	1377				110000000	117000000	128000000	118000000	9460000
Female Total	Bm11314	Bm11314 wormpep=BM44683 gene=WBGene00231575 status=Partially_confirmed uniprot=A0A0J9YDY3 insdc=CDQ07052.1 product="Prion-like-, putative"	R.IQELEQSR.I	1378	1385						10100000	10100000	0
Male Total	Bm11314	Bm11314 wormpep=BM44683 gene=WBGene00231575 status=Partially_confirmed uniprot=A0A0J9YDY3 insdc=CDQ07052.1 product="Prion-like-, putative"	R.IQELEQSR.I	1378	1385				43800000	48600000	41400000	44600000	3680000
Male Total	Bm11314	Bm11314 wormpep=BM44683 gene=WBGene00231575 status=Partially_confirmed uniprot=A0A0J9YDY3 insdc=CDQ07052.1 product="Prion-like-, putative"	R.IRPLEYPADR.E	1386	1395				32600000	35200000	46400000	38100000	7320000
Male Total	Bm11314	Bm11314 wormpep=BM44683 gene=WBGene00231575 status=Partially_confirmed uniprot=A0A0J9YDY3 insdc=CDQ07052.1 product="Prion-like-, putative"	R.IRPLEYPADRECDHEPR.F	1386	1402				6160000	6740000	6610000	6500000	303000
Male Total	Bm11314	Bm11314 wormpep=BM44683 gene=WBGene00231575 status=Partially_confirmed uniprot=A0A0J9YDY3 insdc=CDQ07052.1 product="Prion-like-, putative"	R.IRPLEYPAdRECDHEPR.F	1386	1402	D	Amidated/-0.9840		6580000	6020000		6300000	395000
Female Total	Bm11314	Bm11314 wormpep=BM44683 gene=WBGene00231575 status=Partially_confirmed uniprot=A0A0J9YDY3 insdc=CDQ07052.1 product="Prion-like-, putative"	R.TQCEFGFLTTDIR.G	1451	1463				4320000	2860000	3370000	3520000	744000
Male Total	Bm11314	Bm11314 wormpep=BM44683 gene=WBGene00231575 status=Partially_confirmed uniprot=A0A0J9YDY3 insdc=CDQ07052.1 product="Prion-like-, putative"	R.TQCEFGFLTTDIR.G	1451	1463				38700000	67100000	79700000	61800000	21000000
Female Total	Bm11314	Bm11314 wormpep=BM44683 gene=WBGene00231575 status=Partially_confirmed uniprot=A0A0J9YDY3 insdc=CDQ07052.1 product="Prion-like-, putative"	R.GAIPEDSGIYAIK.A	1464	1476				9750000	8460000	11800000	9990000	1660000
Male Total	Bm11314	Bm11314 wormpep=BM44683 gene=WBGene00231575 status=Partially_confirmed uniprot=A0A0J9YDY3 insdc=CDQ07052.1 product="Prion-like-, putative"	R.GAIPEDSGIYAIK.A	1464	1476				23300000	33500000	31700000	29500000	5440000
Female Total	Bm11314	Bm11314 wormpep=BM44683 gene=WBGene00231575 status=Partially_confirmed uniprot=A0A0J9YDY3 insdc=CDQ07052.1 product="Prion-like-, putative"	K.ATNALGEGTK.E	1477	1486				4030000			4030000	0
Male Total	Bm11314	Bm11314 wormpep=BM44683 gene=WBGene00231575 status=Partially_confirmed uniprot=A0A0J9YDY3 insdc=CDQ07052.1 product="Prion-like-, putative"	K.ATNALGEGTK.E	1477	1486				21600000	29200000	20800000	23900000	4660000
Male Total	Bm11314	Bm11314 wormpep=BM44683 gene=WBGene00231575 status=Partially_confirmed uniprot=A0A0J9YDY3 insdc=CDQ07052.1 product="Prion-like-, putative"	R.VTVKPHATILSETQHQESLGK.I	1490	1510				20700000	18500000	23500000	20900000	2540000
Male Total	Bm11314	Bm11314 wormpep=BM44683 gene=WBGene00231575 status=Partially_confirmed uniprot=A0A0J9YDY3 insdc=CDQ07052.1 product="Prion-like-, putative"	K.NALGQANSSITFTCK.D	1614	1628			canonical			5650000	5650000	0
Female Total	Bm11314	Bm11314 wormpep=BM44683 gene=WBGene00231575 status=Partially_confirmed uniprot=A0A0J9YDY3 insdc=CDQ07052.1 product="Prion-like-, putative"	R.ILGQTQHPSSVAK.I	1633	1645				6380000	4910000	5320000	5540000	754000
Male Total	Bm11314	Bm11314 wormpep=BM44683 gene=WBGene00231575 status=Partially_confirmed uniprot=A0A0J9YDY3 insdc=CDQ07052.1 product="Prion-like-, putative"	R.ILGQTQHPSSVAK.I	1633	1645				54600000	54700000	71500000	60300000	9700000
Female Total	Bm11314	Bm11314 wormpep=BM44683 gene=WBGene00231575 status=Partially_confirmed uniprot=A0A0J9YDY3 insdc=CDQ07052.1 product="Prion-like-, putative"	K.IQQIEAPKPVPQEVPDVIK.E	1646	1664				10800000	13800000	17000000	13900000	3130000
Male Total	Bm11314	Bm11314 wormpep=BM44683 gene=WBGene00231575 status=Partially_confirmed uniprot=A0A0J9YDY3 insdc=CDQ07052.1 product="Prion-like-, putative"	K.IQQIEAPKPVPQEVPDVIK.E	1646	1664					4400000	8420000	6410000	2840000
Male Total	Bm11314	Bm11314 wormpep=BM44683 gene=WBGene00231575 status=Partially_confirmed uniprot=A0A0J9YDY3 insdc=CDQ07052.1 product="Prion-like-, putative"	K.NAAGEAQSVADIDCK.A	1748	1762				24500000	16900000	14400000	18600000	5260000
Male Total	Bm11314	Bm11314 wormpep=BM44683 gene=WBGene00231575 status=Partially_confirmed uniprot=A0A0J9YDY3 insdc=CDQ07052.1 product="Prion-like-, putative"	K.GSMITESFHPN.S	1765	1775					4910000	4810000	4860000	68900
Male Total	Bm11314	Bm11314 wormpep=BM44683 gene=WBGene00231575 status=Partially_confirmed uniprot=A0A0J9YDY3 insdc=CDQ07052.1 product="Prion-like-, putative"	K.GSMITESFHPNSVQR.I	1765	1779				15300000	17400000	24900000	19200000	5050000
Male Total	Bm11314	Bm11314 wormpep=BM44683 gene=WBGene00231575 status=Partially_confirmed uniprot=A0A0J9YDY3 insdc=CDQ07052.1 product="Prion-like-, putative"	K.GSmITESFHPNSVQR.I	1765	1779	M	Oxidation/15.9949		5100000	5100000		5100000	2780
Male Total	Bm11314	Bm11314 wormpep=BM44683 gene=WBGene00231575 status=Partially_confirmed uniprot=A0A0J9YDY3 insdc=CDQ07052.1 product="Prion-like-, putative"	R.ELEMPLQSPDERPEAPR.M	1782	1798				41000000	42400000	61800000	48400000	11600000
Male Total	Bm11314	Bm11314 wormpep=BM44683 gene=WBGene00231575 status=Partially_confirmed uniprot=A0A0J9YDY3 insdc=CDQ07052.1 product="Prion-like-, putative"	R.ELEmPLQSPDERPEAPR.M	1782	1798	M	Oxidation/15.9949			7560000		7560000	0
Male Total	Bm11314	Bm11314 wormpep=BM44683 gene=WBGene00231575 status=Partially_confirmed uniprot=A0A0J9YDY3 insdc=CDQ07052.1 product="Prion-like-, putative"	R.TLPPQMDNIHESQTLHLEAQILPVDDNQLK.V	1806	1835				108000000	88100000	107000000	101000000	11400000
Male Total	Bm11314	Bm11314 wormpep=BM44683 gene=WBGene00231575 status=Partially_confirmed uniprot=A0A0J9YDY3 insdc=CDQ07052.1 product="Prion-like-, putative"	K.VEWLHNGHPLK.A	1836	1846				5780000	5530000	5580000	5630000	131000
Male Total	Bm11314	Bm11314 wormpep=BM44683 gene=WBGene00231575 status=Partially_confirmed uniprot=A0A0J9YDY3 insdc=CDQ07052.1 product="Prion-like-, putative"	K.VEWLHnGHPLK.A	1836	1846	N	Deamidated/0.9840		9930000	6190000	10700000	8940000	2420000
Female Total	Bm11314	Bm11314 wormpep=BM44683 gene=WBGene00231575 status=Partially_confirmed uniprot=A0A0J9YDY3 insdc=CDQ07052.1 product="Prion-like-, putative"	R.AETSTQFNVER.L	1886	1896				5570000	3450000		4510000	1500000
Male Total	Bm11314	Bm11314 wormpep=BM44683 gene=WBGene00231575 status=Partially_confirmed uniprot=A0A0J9YDY3 insdc=CDQ07052.1 product="Prion-like-, putative"	R.AETSTQFNVER.L	1886	1896				35200000	29400000	23000000	29200000	6120000
Female Total	Bm11314	Bm11314 wormpep=BM44683 gene=WBGene00231575 status=Partially_confirmed uniprot=A0A0J9YDY3 insdc=CDQ07052.1 product="Prion-like-, putative"	K.NIYLDTEHPESLR.R	1899	1911				6410000	7340000	5960000	6570000	706000
Male Total	Bm11314	Bm11314 wormpep=BM44683 gene=WBGene00231575 status=Partially_confirmed uniprot=A0A0J9YDY3 insdc=CDQ07052.1 product="Prion-like-, putative"	K.NIYLDTEHPESLR.R	1899	1911				27900000	27000000	35700000	30200000	4790000
Male Total	Bm11314	Bm11314 wormpep=BM44683 gene=WBGene00231575 status=Partially_confirmed uniprot=A0A0J9YDY3 insdc=CDQ07052.1 product="Prion-like-, putative"	K.NIYLDTEHPESLRR.I	1899	1912				9890000	8780000	9260000	9310000	555000
Male Total	Bm11314	Bm11314 wormpep=BM44683 gene=WBGene00231575 status=Partially_confirmed uniprot=A0A0J9YDY3 insdc=CDQ07052.1 product="Prion-like-, putative"	R.IQEIEAVQPAKPSEEELMPEKPSFIQQLSGPK.E	1913	1944				8310000	11200000	9110000	9550000	1520000
Male Total	Bm11314	Bm11314 wormpep=BM44683 gene=WBGene00231575 status=Partially_confirmed uniprot=A0A0J9YDY3 insdc=CDQ07052.1 product="Prion-like-, putative"	K.ASNAAGEATTEFFIECKPR.R	2012	2030				51800000	72000000	63000000	62200000	10100000
Male Total	Bm11314	Bm11314 wormpep=BM44683 gene=WBGene00231575 status=Partially_confirmed uniprot=A0A0J9YDY3 insdc=CDQ07052.1 product="Prion-like-, putative"	R.RNIYLDTQHADSWAK.I	2031	2045				13500000	14200000	14800000	14200000	663000
Male Total	Bm11314	Bm11314 wormpep=BM44683 gene=WBGene00231575 status=Partially_confirmed uniprot=A0A0J9YDY3 insdc=CDQ07052.1 product="Prion-like-, putative"	R.NIYLDTQHADSWAK.I	2032	2045				20300000	36500000	40800000	32600000	10800000
Female Total	Bm11314	Bm11314 wormpep=BM44683 gene=WBGene00231575 status=Partially_confirmed uniprot=A0A0J9YDY3 insdc=CDQ07052.1 product="Prion-like-, putative"	R.LQPVNDPTLK.V	2091	2100				8150000	8090000	7400000	7880000	413000
Male Total	Bm11314	Bm11314 wormpep=BM44683 gene=WBGene00231575 status=Partially_confirmed uniprot=A0A0J9YDY3 insdc=CDQ07052.1 product="Prion-like-, putative"	R.LQPVNDPTLK.V	2091	2100				17400000		9890000	13700000	5330000
Male Total	Bm11314	Bm11314 wormpep=BM44683 gene=WBGene00231575 status=Partially_confirmed uniprot=A0A0J9YDY3 insdc=CDQ07052.1 product="Prion-like-, putative"	K.NGLPLPEGSR.F	2106	2115						29100000	29100000	0
Male Total	Bm11314	Bm11314 wormpep=BM44683 gene=WBGene00231575 status=Partially_confirmed uniprot=A0A0J9YDY3 insdc=CDQ07052.1 product="Prion-like-, putative"	R.AVSEFGEATTSCTVTCQPTESLLLNTQHQESWNQIQDIENR.R	2144	2184				16200000	17300000	22800000	18800000	3560000
Female Total	Bm11314	Bm11314 wormpep=BM44683 gene=WBGene00231575 status=Partially_confirmed uniprot=A0A0J9YDY3 insdc=CDQ07052.1 product="Prion-like-, putative"	R.RPQEPIYLEPEK.I	2185	2196					5130000		5130000	0
Male Total	Bm11314	Bm11314 wormpep=BM44683 gene=WBGene00231575 status=Partially_confirmed uniprot=A0A0J9YDY3 insdc=CDQ07052.1 product="Prion-like-, putative"	R.RPQEPIYLEPEK.I	2185	2196				44900000	59400000	72900000	59100000	14000000
Male Total	Bm11314	Bm11314 wormpep=BM44683 gene=WBGene00231575 status=Partially_confirmed uniprot=A0A0J9YDY3 insdc=CDQ07052.1 product="Prion-like-, putative"	K.VINSESQHPESLQR.I	2297	2310				32000000	35800000	35500000	34400000	2100000
Male Total	Bm11314	Bm11314 wormpep=BM44683 gene=WBGene00231575 status=Partially_confirmed uniprot=A0A0J9YDY3 insdc=CDQ07052.1 product="Prion-like-, putative"	K.EVAPEPPELKPLAPQFIQPMEAIER.I	2319	2343				63300000	75500000	60300000	66400000	8060000
Male Total	Bm11314	Bm11314 wormpep=BM44683 gene=WBGene00231575 status=Partially_confirmed uniprot=A0A0J9YDY3 insdc=CDQ07052.1 product="Prion-like-, putative"	K.EVAPEPPELKPLAPQFIQPmEAIER.I	2319	2343	M	Oxidation/15.9949		4200000	4000000		4100000	141000
Male Total	Bm11314	Bm11314 wormpep=BM44683 gene=WBGene00231575 status=Partially_confirmed uniprot=A0A0J9YDY3 insdc=CDQ07052.1 product="Prion-like-, putative"	R.IEGQPAHFETR.V	2344	2354				74300000	78900000	86800000	80000000	6330000
Male Total	Bm11314	Bm11314 wormpep=BM44683 gene=WBGene00231575 status=Partially_confirmed uniprot=A0A0J9YDY3 insdc=CDQ07052.1 product="Prion-like-, putative"	R.VTPINDPK.M	2355	2362				20200000	26400000	19500000	22000000	3830000
Female Total	Bm11314	Bm11314 wormpep=BM44683 gene=WBGene00231575 status=Partially_confirmed uniprot=A0A0J9YDY3 insdc=CDQ07052.1 product="Prion-like-, putative"	R.SAILGDTQHESSWQK.I	2427	2441				4440000			4440000	0
Male Total	Bm11314	Bm11314 wormpep=BM44683 gene=WBGene00231575 status=Partially_confirmed uniprot=A0A0J9YDY3 insdc=CDQ07052.1 product="Prion-like-, putative"	R.SAILGDTQHESSWQK.I	2427	2441				136000000	139000000	177000000	151000000	23300000
Female Total	Bm11314	Bm11314 wormpep=BM44683 gene=WBGene00231575 status=Partially_confirmed uniprot=A0A0J9YDY3 insdc=CDQ07052.1 product="Prion-like-, putative"	K.IQVLEQPK.K	2442	2449				6010000	7520000	7460000	7000000	858000
Male Total	Bm11314	Bm11314 wormpep=BM44683 gene=WBGene00231575 status=Partially_confirmed uniprot=A0A0J9YDY3 insdc=CDQ07052.1 product="Prion-like-, putative"	K.IQVLEQPK.K	2442	2449				40100000	37100000	33800000	37000000	3160000
Male Total	Bm11314	Bm11314 wormpep=BM44683 gene=WBGene00231575 status=Partially_confirmed uniprot=A0A0J9YDY3 insdc=CDQ07052.1 product="Prion-like-, putative"	K.KGPEEAPESIHGSPHFTR.Q	2450	2467				53000000	54100000	60900000	56000000	4280000
Male Total	Bm11314	Bm11314 wormpep=BM44683 gene=WBGene00231575 status=Partially_confirmed uniprot=A0A0J9YDY3 insdc=CDQ07052.1 product="Prion-like-, putative"	R.NEFGLVTLDIHYVLPEDIGEFR.C	2516	2537						46800000	46800000	0
Mf Total	Bm11314	Bm11314 wormpep=BM44683 gene=WBGene00231575 status=Partially_confirmed uniprot=A0A0J9YDY3 insdc=CDQ07052.1 product="Prion-like-, putative"	R.NEFGLVTLDIHYVLPEDIGEFR.C	2516	2537					32600000	44000000	38300000	8000000
Male Total	Bm11314	Bm11314 wormpep=BM44683 gene=WBGene00231575 status=Partially_confirmed uniprot=A0A0J9YDY3 insdc=CDQ07052.1 product="Prion-like-, putative"	R.NAMGEDQTSGNLQCQTR.A	2542	2558				4640000	5580000		5110000	665000
Female Total	Bm11314	Bm11314 wormpep=BM44683 gene=WBGene00231575 status=Partially_confirmed uniprot=A0A0J9YDY3 insdc=CDQ07052.1 product="Prion-like-, putative"	R.ASILAEVQHPESWK.R	2559	2572				25000000			25000000	0
Male Total	Bm11314	Bm11314 wormpep=BM44683 gene=WBGene00231575 status=Partially_confirmed uniprot=A0A0J9YDY3 insdc=CDQ07052.1 product="Prion-like-, putative"	R.ASILAEVQHPESWK.R	2559	2572				20400000	21600000	23400000	21800000	1540000
Male Total	Bm11314	Bm11314 wormpep=BM44683 gene=WBGene00231575 status=Partially_confirmed uniprot=A0A0J9YDY3 insdc=CDQ07052.1 product="Prion-like-, putative"	R.ASILAEVQHPESWKR.I	2559	2573				7330000	7410000	10400000	8400000	1770000
Female Total	Bm11314	Bm11314 wormpep=BM44683 gene=WBGene00231575 status=Partially_confirmed uniprot=A0A0J9YDY3 insdc=CDQ07052.1 product="Prion-like-, putative"	R.IQEIEAPK.V	2574	2581				36200000	22000000	25400000	27900000	7400000
Female Total	Bm11314	Bm11314 wormpep=BM44683 gene=WBGene00231575 status=Partially_confirmed uniprot=A0A0J9YDY3 insdc=CDQ07052.1 product="Prion-like-, putative"	K.VVPTVPESTVY.A	2582	2592					7780000	8700000	8240000	647000
Male Total	Bm11314	Bm11314 wormpep=BM44683 gene=WBGene00231575 status=Partially_confirmed uniprot=A0A0J9YDY3 insdc=CDQ07052.1 product="Prion-like-, putative"	K.VVPTVPESTVYAKPTFTQPLK.S	2582	2602				11800000	13900000	15400000	13700000	1780000
Male Total	Bm11314	Bm11314 wormpep=BM44683 gene=WBGene00231575 status=Partially_confirmed uniprot=A0A0J9YDY3 insdc=CDQ07052.1 product="Prion-like-, putative"	K.SIADVPEGSAVLLEAR.V	2603	2618				17700000	12800000		15200000	3480000
Male Total	Bm11314	Bm11314 wormpep=BM44683 gene=WBGene00231575 status=Partially_confirmed uniprot=A0A0J9YDY3 insdc=CDQ07052.1 product="Prion-like-, putative"	R.ISPVYSHHSGVYSCK.A	2657	2671				174000000	151000000	167000000	164000000	11900000
Female Total	Bm11314	Bm11314 wormpep=BM44683 gene=WBGene00231575 status=Partially_confirmed uniprot=A0A0J9YDY3 insdc=CDQ07052.1 product="Prion-like-, putative"	K.AVNEQGAAVTSAN.I	2672	2684			canonical	3540000			3540000	0
Male Total	Bm11314	Bm11314 wormpep=BM44683 gene=WBGene00231575 status=Partially_confirmed uniprot=A0A0J9YDY3 insdc=CDQ07052.1 product="Prion-like-, putative"	K.AVNEQGAAVTSANISILGADSLVVDTQHPDSLKR.I	2672	2705			canonical	4440000	2840000	3190000	3490000	842000
[truncated: 36,637 more rows]

## Sheet: S2 Protein List
			# of unique peptides						# of replicates if one peptide					Previous Brugia malayi proteomes
[truncated: 2,445 more rows]

## Sheet: S3 Bm N-glycosites
S3 Table: Identified N-glycosites
[truncated: 1,276 more rows]

[truncated: 3 more sheets: S4 Gene Enrichment, S5 DeepLoc, S6 CELE HCON Ortholog]
